# Supplementary material for: Bromidotetra­kis­(2-ethyl-1H-imidazole-κN 3)copper(II) bromide
Source: Acta Crystallogr Sect E Struct Rep Online. 2012 Nov 24;68(Pt 12):m1529. doi: 10.1107/S1600536812047447 (PMC3588773; doi:10.1107/S1600536812047447)
Supplement: Supplementary file 1 [file e-68-m1529-sup1.cif]

##############################################################################
#                                                                            #
# This CIF contains the data in a paper accepted for publication in          #
# Acta Crystallographica Section E. It conforms to the requirements of       #
# Notes for Authors for Acta Crystallographica Section E, and has been       #
# peer reviewed under the auspices of the IUCr Commission on Journals.       #
#                                                                            #
# Full details of the Crystallographic Information File format               #
# are given in the paper "The Crystallographic Information File (CIF):       #
# a New Standard Archive File for Crystallography" by S. R. Hall, F. H.      #
# Allen and I. D. Brown [Acta Cryst. (1991), A47, 655-685].                  #
#                                                                            #
# The current version of the core CIF dictionary is obtainable from          #
# ftp://ftp.iucr.org/pub/cif_core.dic.                                       #
#                                                                            #
# Software is freely available for graphical display of the structure(s)     #
# in this CIF. For information consult the CIF software page                 #
# http://www.iucr.org/resources/cif/software.                                #
#                                                                            #
# This file may be used for bona fide research purposes within the           #
# scientific community so long as proper attribution is given to the journal # 
# article from which it was obtained.                                        #
#                                                                            #
##############################################################################
data_I
_audit_creation_method     SHELXL-97
_chemical_name_systematic
;
Bromidotetrakis(2-ethyl-1<i>H</i>-imidazole-\k<i>N</i>^3^)copper(II) bromide
;
_chemical_name_common     ?
_chemical_formula_moiety     'C20 H32 Br Cu N8 +, Br -'
_chemical_formula_sum     'C20 H32 Br2 Cu N8'
_chemical_formula_iupac     '[Cu Br (C5 H8 N2)4] Br'
_chemical_formula_weight     607.90
_chemical_melting_point     ?
_symmetry_cell_setting     monoclinic
_symmetry_space_group_name_H-M     'P 21/n'
_symmetry_space_group_name_Hall     '-P 2yn'
loop_
    _symmetry_equiv_pos_as_xyz
    'x, y, z'
    '-x+1/2, y+1/2, -z+1/2'
    '-x, -y, -z'
    'x-1/2, -y-1/2, z-1/2'
_cell_length_a     10.1771(2)
_cell_length_b     19.9230(3)
_cell_length_c     12.5723(2)
_cell_angle_alpha     90.00
_cell_angle_beta     90.386(2)
_cell_angle_gamma     90.00
_cell_volume     2549.08(8)
_cell_formula_units_Z     4
_cell_measurement_reflns_used     6482
_cell_measurement_theta_min     3.5127
_cell_measurement_theta_max     62.5876
_cell_measurement_temperature     150(2)
_exptl_crystal_description     'indifferent fragment'
_exptl_crystal_colour     violet
_exptl_crystal_size_max     0.21
_exptl_crystal_size_mid     0.20
_exptl_crystal_size_min     0.05
_exptl_crystal_density_diffrn     1.584
_exptl_crystal_density_meas     ?
_exptl_crystal_density_method     'not measured'
_exptl_crystal_F_000     1228
_exptl_absorpt_coefficient_mu     5.064
_exptl_absorpt_correction_type     multi-scan
_exptl_absorpt_process_details     '(CrysAlis PRO; Oxford Diffraction, 2010)'
_exptl_absorpt_correction_T_min     0.4160
_exptl_absorpt_correction_T_max     0.7858
_exptl_special_details
;
;
_diffrn_ambient_temperature     150(2)
_diffrn_radiation_type     CuK\a
_diffrn_radiation_wavelength     1.54184
_diffrn_radiation_source     'fine-focus sealed tube'
_diffrn_radiation_monochromator     mirror
_diffrn_measurement_device_type
                         'Oxford Diffraction Xcalibur (Sapphire3, Gemini ultra)'
_diffrn_measurement_method     '\w scans'
_diffrn_detector_area_resol_mean     16.1399
_diffrn_reflns_number     9229
_diffrn_reflns_av_R_equivalents     0.0203
_diffrn_reflns_av_sigmaI/netI     0.0241
_diffrn_reflns_theta_min     4.16
_diffrn_reflns_theta_max     62.68
_diffrn_reflns_theta_full     62.68
_diffrn_measured_fraction_theta_max     0.991
_diffrn_measured_fraction_theta_full     0.991
_diffrn_reflns_limit_h_min     -11
_diffrn_reflns_limit_h_max     10
_diffrn_reflns_limit_k_min     -22
_diffrn_reflns_limit_k_max     18
_diffrn_reflns_limit_l_min     -14
_diffrn_reflns_limit_l_max     10
_diffrn_standards_number     ?
_diffrn_standards_interval_count     ?
_diffrn_standards_interval_time     ?
_diffrn_standards_decay_%     ?
_refine_special_details
;
Refinement of <i>F</i>^2^ against ALL reflections. The weighted <i>R</i>-factor
<i>wR</i> and goodness of fit <i>S</i> are based on <i>F</i>^2^, conventional
<i>R</i>-factors <i>R</i> are based on <i>F</i>, with <i>F</i> set to zero for
negative <i>F</i>^2^. The threshold expression of <i>F</i>^2^ >
2\s(<i>F</i>^2^) is used only for calculating <i>R</i>-factors(gt) <i>etc</i>.
and is not relevant to the choice of reflections for refinement.
<i>R</i>-factors based on <i>F</i>^2^ are statistically about twice as large
as those based on <i>F</i>, and <i>R</i>- factors based on ALL data will be
even larger.
;
_reflns_number_total     4058
_reflns_number_gt     3719
_reflns_threshold_expression     I>2\s(I)
_refine_ls_structure_factor_coef     Fsqd
_refine_ls_matrix_type     full
_refine_ls_R_factor_all     0.0266
_refine_ls_R_factor_gt     0.0238
_refine_ls_wR_factor_gt     0.0592
_refine_ls_wR_factor_ref     0.0600
_refine_ls_goodness_of_fit_ref     1.052
_refine_ls_restrained_S_all     1.052
_refine_ls_number_reflns     4058
_refine_ls_number_parameters     284
_refine_ls_number_restraints     0
_refine_ls_hydrogen_treatment     constr
_refine_ls_weighting_scheme     calc
_refine_ls_weighting_details
         'calc w=1/[\s^2^(Fo^2^)+(0.0323P)^2^+1.0444P] where P=(Fo^2^+2Fc^2^)/3'
_atom_sites_solution_hydrogens     geom
_atom_sites_solution_primary     direct
_atom_sites_solution_secondary     difmap
_refine_ls_shift/su_max     0.002
_refine_ls_shift/su_mean     0.000
_refine_diff_density_max     0.422
_refine_diff_density_min     -0.340
_refine_ls_extinction_method     none
_refine_ls_extinction_coef     ?
loop_
    _atom_type_symbol
    _atom_type_description
    _atom_type_scat_dispersion_real
    _atom_type_scat_dispersion_imag
    _atom_type_scat_source
    'C' 'C' 0.0181 0.0091
                         'International Tables Vol C Tables 4.2.6.8 and 6.1.1.4'
    'H' 'H' 0.0000 0.0000
                         'International Tables Vol C Tables 4.2.6.8 and 6.1.1.4'
    'N' 'N' 0.0311 0.0180
                         'International Tables Vol C Tables 4.2.6.8 and 6.1.1.4'
    'Cu' 'Cu' -1.9646 0.5888
                         'International Tables Vol C Tables 4.2.6.8 and 6.1.1.4'
    'Br' 'Br' -0.6763 1.2805
                         'International Tables Vol C Tables 4.2.6.8 and 6.1.1.4'
_computing_data_collection     'CrysAlis PRO (Oxford Diffraction, 2010)'
_computing_cell_refinement     'CrysAlis PRO (Oxford Diffraction, 2010)'
_computing_data_reduction     'CrysAlis PRO (Oxford Diffraction, 2010)'
_computing_structure_solution     'SHELXS97 (Sheldrick, 2008)'
_computing_structure_refinement     'SHELXL97 (Sheldrick, 2008)'
_computing_molecular_graphics     'SHELXTL (Sheldrick, 2008)'
_computing_publication_material     'SHELXL97 (Sheldrick, 2008)'
loop_
    _atom_site_type_symbol
    _atom_site_label
    _atom_site_fract_x
    _atom_site_fract_y
    _atom_site_fract_z
    _atom_site_U_iso_or_equiv
    _atom_site_adp_type
    _atom_site_calc_flag
    _atom_site_refinement_flags
    _atom_site_occupancy
    _atom_site_symmetry_multiplicity
    _atom_site_disorder_assembly
    _atom_site_disorder_group
    Cu Cu1 0.24721(3) 0.861967(16) 0.79905(3) 0.01634(9) Uani d . 1 1 . .
    Br Br1 0.23840(2) 0.845061(13) 1.036999(19) 0.02191(8) Uani d . 1 1 . .
    N N1 0.08773(19) 0.80290(10) 0.77538(16) 0.0205(4) Uani d . 1 1 . .
    N N2 -0.0633(2) 0.73282(11) 0.71786(18) 0.0298(5) Uani d . 1 1 . .
    H H2 -0.1047 0.7035 0.6774 0.036 Uiso calc R 1 1 . .
    C C1 -0.0142(2) 0.80070(13) 0.8483(2) 0.0257(6) Uani d . 1 1 . .
    H H1 -0.0181 0.8257 0.9126 0.031 Uiso calc R 1 1 . .
    C C2 -0.1070(3) 0.75730(14) 0.8132(2) 0.0321(6) Uani d . 1 1 . .
    H H2A -0.1867 0.7460 0.8478 0.038 Uiso calc R 1 1 . .
    C C3 0.0542(2) 0.76125(12) 0.6966(2) 0.0235(5) Uani d . 1 1 . .
    C C4 0.1271(3) 0.74770(14) 0.5965(2) 0.0284(6) Uani d . 1 1 . .
    H H4A 0.1946 0.7829 0.5871 0.034 Uiso calc R 1 1 . .
    H H4B 0.0651 0.7507 0.5357 0.034 Uiso calc R 1 1 . .
    C C5 0.1940(3) 0.67900(15) 0.5945(2) 0.0376(7) Uani d . 1 1 . .
    H H5A 0.2570 0.6759 0.6536 0.056 Uiso calc R 1 1 . .
    H H5B 0.2403 0.6734 0.5270 0.056 Uiso calc R 1 1 . .
    H H5C 0.1276 0.6437 0.6016 0.056 Uiso calc R 1 1 . .
    N N3 0.12993(18) 0.94198(10) 0.79926(15) 0.0185(4) Uani d . 1 1 . .
    N N4 -0.0231(2) 1.01429(10) 0.75619(17) 0.0234(5) Uani d . 1 1 . .
    H H4 -0.0838 1.0353 0.7188 0.028 Uiso calc R 1 1 . .
    C C6 0.1095(2) 0.98466(12) 0.8846(2) 0.0244(5) Uani d . 1 1 . .
    H H6 0.1547 0.9829 0.9509 0.029 Uiso calc R 1 1 . .
    C C7 0.0141(3) 1.02935(13) 0.8579(2) 0.0271(6) Uani d . 1 1 . .
    H H7 -0.0200 1.0642 0.9013 0.033 Uiso calc R 1 1 . .
    C C8 0.0490(2) 0.96163(12) 0.72257(19) 0.0192(5) Uani d . 1 1 . .
    C C9 0.0401(3) 0.93264(13) 0.6135(2) 0.0270(6) Uani d . 1 1 . .
    H H9A 0.1069 0.8968 0.6062 0.032 Uiso calc R 1 1 . .
    H H9B 0.0604 0.9681 0.5609 0.032 Uiso calc R 1 1 . .
    C C10 -0.0951(3) 0.90355(15) 0.5886(3) 0.0417(8) Uani d . 1 1 . .
    H H10A -0.1172 0.8695 0.6418 0.063 Uiso calc R 1 1 . .
    H H10B -0.0943 0.8829 0.5178 0.063 Uiso calc R 1 1 . .
    H H10C -0.1608 0.9395 0.5900 0.063 Uiso calc R 1 1 . .
    N N5 0.40712(19) 0.92118(10) 0.81018(16) 0.0208(4) Uani d . 1 1 . .
    N N6 0.5637(2) 0.99454(12) 0.78382(19) 0.0340(6) Uani d . 1 1 . .
    H H6A 0.6086 1.0277 0.7556 0.041 Uiso calc R 1 1 . .
    C C11 0.5028(3) 0.91305(14) 0.8881(2) 0.0323(6) Uani d . 1 1 . .
    H H11 0.5007 0.8808 0.9437 0.039 Uiso calc R 1 1 . .
    C C12 0.5992(3) 0.95818(17) 0.8722(2) 0.0414(8) Uani d . 1 1 . .
    H H12 0.6766 0.9638 0.9140 0.050 Uiso calc R 1 1 . .
    C C13 0.4484(2) 0.97063(12) 0.7479(2) 0.0227(5) Uani d . 1 1 . .
    C C14 0.3819(3) 0.99879(13) 0.6518(2) 0.0268(6) Uani d . 1 1 . .
    H H14A 0.3141 0.9667 0.6268 0.032 Uiso calc R 1 1 . .
    H H14B 0.4473 1.0039 0.5944 0.032 Uiso calc R 1 1 . .
    C C15 0.3173(3) 1.06667(14) 0.6727(2) 0.0355(7) Uani d . 1 1 . .
    H H15A 0.2571 1.0627 0.7329 0.053 Uiso calc R 1 1 . .
    H H15B 0.2681 1.0808 0.6093 0.053 Uiso calc R 1 1 . .
    H H15C 0.3851 1.1000 0.6893 0.053 Uiso calc R 1 1 . .
    N N7 0.36498(18) 0.78339(10) 0.77723(16) 0.0189(4) Uani d . 1 1 . .
    N N8 0.5199(2) 0.71775(11) 0.71834(18) 0.0270(5) Uani d . 1 1 . .
    H H8 0.5820 0.7013 0.6776 0.032 Uiso calc R 1 1 . .
    C C16 0.3837(2) 0.73151(12) 0.8490(2) 0.0245(5) Uani d . 1 1 . .
    H H16 0.3364 0.7253 0.9132 0.029 Uiso calc R 1 1 . .
    C C17 0.4800(3) 0.69128(13) 0.8130(2) 0.0302(6) Uani d . 1 1 . .
    H H17 0.5136 0.6522 0.8467 0.036 Uiso calc R 1 1 . .
    C C18 0.4486(2) 0.77323(13) 0.6977(2) 0.0237(5) Uani d . 1 1 . .
    C C19 0.4629(3) 0.81532(15) 0.6011(2) 0.0340(6) Uani d . 1 1 . .
    H H19A 0.3952 0.8510 0.6017 0.041 Uiso calc R 1 1 . .
    H H19B 0.4476 0.7872 0.5373 0.041 Uiso calc R 1 1 . .
    C C20 0.5988(3) 0.84754(18) 0.5942(3) 0.0557(10) Uani d . 1 1 . .
    H H20A 0.6180 0.8718 0.6603 0.084 Uiso calc R 1 1 . .
    H H20B 0.6005 0.8790 0.5342 0.084 Uiso calc R 1 1 . .
    H H20C 0.6651 0.8126 0.5835 0.084 Uiso calc R 1 1 . .
    Br Br2 0.73566(2) 1.087768(13) 0.61807(2) 0.02419(8) Uani d . 1 1 . .
loop_
    _atom_site_aniso_label
    _atom_site_aniso_U_11
    _atom_site_aniso_U_22
    _atom_site_aniso_U_33
    _atom_site_aniso_U_12
    _atom_site_aniso_U_13
    _atom_site_aniso_U_23
    Cu1 0.01598(17) 0.01449(17) 0.01854(18) 0.00071(13) -0.00093(13) 0.00029(13)
    Br1 0.02224(14) 0.02382(14) 0.01968(14) 0.00267(10) 0.00118(10) 0.00369(10)
    N1 0.0216(10) 0.0164(10) 0.0233(11) -0.0011(8) -0.0030(8) 0.0007(8)
    N2 0.0298(12) 0.0262(12) 0.0333(13) -0.0099(10) -0.0089(10) -0.0016(10)
    C1 0.0244(13) 0.0288(14) 0.0240(13) -0.0035(11) 0.0002(10) 0.0001(11)
    C2 0.0276(14) 0.0350(15) 0.0336(15) -0.0101(12) -0.0004(12) 0.0033(13)
    C3 0.0247(13) 0.0185(12) 0.0272(13) -0.0005(10) -0.0082(10) 0.0025(10)
    C4 0.0325(14) 0.0301(14) 0.0226(13) 0.0025(12) -0.0063(11) -0.0050(11)
    C5 0.0433(17) 0.0336(16) 0.0359(16) 0.0049(13) -0.0065(13) -0.0115(13)
    N3 0.0187(10) 0.0160(10) 0.0208(10) -0.0006(8) -0.0001(8) 0.0006(8)
    N4 0.0228(10) 0.0220(11) 0.0253(11) 0.0072(9) -0.0009(9) 0.0045(9)
    C6 0.0334(14) 0.0208(13) 0.0190(13) 0.0033(11) 0.0009(10) -0.0029(10)
    C7 0.0346(14) 0.0221(13) 0.0247(13) 0.0080(11) 0.0042(11) -0.0015(11)
    C8 0.0187(12) 0.0172(12) 0.0218(12) -0.0002(10) -0.0006(10) 0.0026(10)
    C9 0.0326(14) 0.0262(14) 0.0222(13) 0.0048(11) -0.0035(11) 0.0026(11)
    C10 0.0432(17) 0.0373(17) 0.0443(18) 0.0062(14) -0.0207(14) -0.0104(14)
    N5 0.0184(10) 0.0196(10) 0.0243(11) -0.0007(8) 0.0001(8) 0.0020(9)
    N6 0.0286(12) 0.0348(13) 0.0384(14) -0.0148(10) -0.0038(10) 0.0108(11)
    C11 0.0269(14) 0.0379(16) 0.0320(15) -0.0047(12) -0.0083(12) 0.0128(13)
    C12 0.0294(15) 0.055(2) 0.0393(17) -0.0153(14) -0.0138(13) 0.0157(15)
    C13 0.0212(12) 0.0240(13) 0.0230(13) -0.0013(10) 0.0024(10) -0.0025(10)
    C14 0.0288(14) 0.0273(14) 0.0243(14) -0.0023(11) 0.0034(11) 0.0047(11)
    C15 0.0418(16) 0.0286(15) 0.0362(16) 0.0019(13) 0.0009(13) 0.0108(13)
    N7 0.0191(10) 0.0164(10) 0.0213(10) 0.0017(8) 0.0003(8) 0.0000(8)
    N8 0.0240(11) 0.0256(12) 0.0314(12) 0.0075(9) 0.0041(9) -0.0071(10)
    C16 0.0290(13) 0.0213(13) 0.0231(13) 0.0039(11) -0.0010(11) 0.0014(10)
    C17 0.0371(15) 0.0222(14) 0.0311(15) 0.0091(12) -0.0040(12) 0.0003(11)
    C18 0.0215(12) 0.0237(13) 0.0259(13) 0.0007(10) 0.0013(10) -0.0062(11)
    C19 0.0445(16) 0.0313(15) 0.0264(14) 0.0022(13) 0.0115(12) -0.0002(12)
    C20 0.050(2) 0.047(2) 0.070(2) 0.0011(16) 0.0324(18) 0.0124(18)
    Br2 0.02263(14) 0.02361(14) 0.02629(15) -0.00013(10) -0.00150(10)
                                                                     0.00541(10)
_geom_special_details
;
All s.u.'s (except the s.u. in the dihedral angle between two l.s. planes) are
estimated using the full covariance matrix. The cell s.u.'s are taken into
account individually in the estimation of s.u.'s in distances, angles and
torsion angles; correlations between s.u.'s in cell parameters are only used
when they are defined by crystal symmetry. An approximate (isotropic)
treatment of cell s.u.'s is used for estimating s.u.'s involving l.s. planes.
;
loop_
    _geom_bond_atom_site_label_1
    _geom_bond_atom_site_label_2
    _geom_bond_site_symmetry_2
    _geom_bond_distance
    _geom_bond_publ_flag
    Cu1 N3 . 1.9914(19) yes
    Cu1 N7 . 1.9918(19) yes
    Cu1 N5 . 2.014(2) yes
    Cu1 N1 . 2.0250(19) yes
    Cu1 Br1 . 3.0125(4) yes
    N1 C3 . 1.334(3) ?
    N1 C1 . 1.390(3) ?
    N2 C3 . 1.351(3) ?
    N2 C2 . 1.371(4) ?
    N2 H2 . 0.8800 ?
    C1 C2 . 1.352(4) ?
    C1 H1 . 0.9500 ?
    C2 H2A . 0.9500 ?
    C3 C4 . 1.490(4) ?
    C4 C5 . 1.529(4) ?
    C4 H4A . 0.9900 ?
    C4 H4B . 0.9900 ?
    C5 H5A . 0.9800 ?
    C5 H5B . 0.9800 ?
    C5 H5C . 0.9800 ?
    N3 C8 . 1.323(3) ?
    N3 C6 . 1.386(3) ?
    N4 C8 . 1.350(3) ?
    N4 C7 . 1.364(3) ?
    N4 H4 . 0.8800 ?
    C6 C7 . 1.358(4) ?
    C6 H6 . 0.9500 ?
    C7 H7 . 0.9500 ?
    C8 C9 . 1.490(4) ?
    C9 C10 . 1.524(4) ?
    C9 H9A . 0.9900 ?
    C9 H9B . 0.9900 ?
    C10 H10A . 0.9800 ?
    C10 H10B . 0.9800 ?
    C10 H10C . 0.9800 ?
    N5 C13 . 1.328(3) ?
    N5 C11 . 1.386(3) ?
    N6 C13 . 1.341(3) ?
    N6 C12 . 1.373(4) ?
    N6 H6A . 0.8800 ?
    C11 C12 . 1.346(4) ?
    C11 H11 . 0.9500 ?
    C12 H12 . 0.9500 ?
    C13 C14 . 1.491(4) ?
    C14 C15 . 1.527(4) ?
    C14 H14A . 0.9900 ?
    C14 H14B . 0.9900 ?
    C15 H15A . 0.9800 ?
    C15 H15B . 0.9800 ?
    C15 H15C . 0.9800 ?
    N7 C18 . 1.333(3) ?
    N7 C16 . 1.385(3) ?
    N8 C18 . 1.347(3) ?
    N8 C17 . 1.365(4) ?
    N8 H8 . 0.8800 ?
    C16 C17 . 1.348(4) ?
    C16 H16 . 0.9500 ?
    C17 H17 . 0.9500 ?
    C18 C19 . 1.483(4) ?
    C19 C20 . 1.528(4) ?
    C19 H19A . 0.9900 ?
    C19 H19B . 0.9900 ?
    C20 H20A . 0.9800 ?
    C20 H20B . 0.9800 ?
    C20 H20C . 0.9800 ?
loop_
    _geom_angle_atom_site_label_1
    _geom_angle_atom_site_label_2
    _geom_angle_atom_site_label_3
    _geom_angle_site_symmetry_1
    _geom_angle_site_symmetry_3
    _geom_angle
    _geom_angle_publ_flag
    N3 Cu1 N7 . . 172.13(8) n
    N3 Cu1 N5 . . 90.87(8) n
    N7 Cu1 N5 . . 89.04(8) n
    N3 Cu1 N1 . . 89.17(8) n
    N7 Cu1 N1 . . 90.31(8) n
    N5 Cu1 N1 . . 175.54(8) n
    N3 Cu1 Br1 . . 93.80(6) n
    N7 Cu1 Br1 . . 94.06(6) n
    N5 Cu1 Br1 . . 91.48(6) n
    N1 Cu1 Br1 . . 92.97(6) n
    C3 N1 C1 . . 106.4(2) ?
    C3 N1 Cu1 . . 132.14(17) ?
    C1 N1 Cu1 . . 121.50(16) ?
    C3 N2 C2 . . 108.4(2) ?
    C3 N2 H2 . . 125.8 ?
    C2 N2 H2 . . 125.8 ?
    C2 C1 N1 . . 109.1(2) ?
    C2 C1 H1 . . 125.4 ?
    N1 C1 H1 . . 125.4 ?
    C1 C2 N2 . . 106.4(2) ?
    C1 C2 H2A . . 126.8 ?
    N2 C2 H2A . . 126.8 ?
    N1 C3 N2 . . 109.6(2) ?
    N1 C3 C4 . . 127.8(2) ?
    N2 C3 C4 . . 122.5(2) ?
    C3 C4 C5 . . 113.6(2) ?
    C3 C4 H4A . . 108.8 ?
    C5 C4 H4A . . 108.8 ?
    C3 C4 H4B . . 108.8 ?
    C5 C4 H4B . . 108.8 ?
    H4A C4 H4B . . 107.7 ?
    C4 C5 H5A . . 109.5 ?
    C4 C5 H5B . . 109.5 ?
    H5A C5 H5B . . 109.5 ?
    C4 C5 H5C . . 109.5 ?
    H5A C5 H5C . . 109.5 ?
    H5B C5 H5C . . 109.5 ?
    C8 N3 C6 . . 106.7(2) ?
    C8 N3 Cu1 . . 127.30(16) ?
    C6 N3 Cu1 . . 125.82(16) ?
    C8 N4 C7 . . 108.5(2) ?
    C8 N4 H4 . . 125.8 ?
    C7 N4 H4 . . 125.8 ?
    C7 C6 N3 . . 108.7(2) ?
    C7 C6 H6 . . 125.6 ?
    N3 C6 H6 . . 125.6 ?
    C6 C7 N4 . . 106.3(2) ?
    C6 C7 H7 . . 126.8 ?
    N4 C7 H7 . . 126.8 ?
    N3 C8 N4 . . 109.8(2) ?
    N3 C8 C9 . . 126.1(2) ?
    N4 C8 C9 . . 124.0(2) ?
    C8 C9 C10 . . 112.7(2) ?
    C8 C9 H9A . . 109.1 ?
    C10 C9 H9A . . 109.1 ?
    C8 C9 H9B . . 109.1 ?
    C10 C9 H9B . . 109.1 ?
    H9A C9 H9B . . 107.8 ?
    C9 C10 H10A . . 109.5 ?
    C9 C10 H10B . . 109.5 ?
    H10A C10 H10B . . 109.5 ?
    C9 C10 H10C . . 109.5 ?
    H10A C10 H10C . . 109.5 ?
    H10B C10 H10C . . 109.5 ?
    C13 N5 C11 . . 106.2(2) ?
    C13 N5 Cu1 . . 130.70(17) ?
    C11 N5 Cu1 . . 122.98(17) ?
    C13 N6 C12 . . 108.1(2) ?
    C13 N6 H6A . . 126.0 ?
    C12 N6 H6A . . 126.0 ?
    C12 C11 N5 . . 109.1(2) ?
    C12 C11 H11 . . 125.5 ?
    N5 C11 H11 . . 125.5 ?
    C11 C12 N6 . . 106.5(2) ?
    C11 C12 H12 . . 126.8 ?
    N6 C12 H12 . . 126.8 ?
    N5 C13 N6 . . 110.1(2) ?
    N5 C13 C14 . . 127.8(2) ?
    N6 C13 C14 . . 122.0(2) ?
    C13 C14 C15 . . 112.8(2) ?
    C13 C14 H14A . . 109.0 ?
    C15 C14 H14A . . 109.0 ?
    C13 C14 H14B . . 109.0 ?
    C15 C14 H14B . . 109.0 ?
    H14A C14 H14B . . 107.8 ?
    C14 C15 H15A . . 109.5 ?
    C14 C15 H15B . . 109.5 ?
    H15A C15 H15B . . 109.5 ?
    C14 C15 H15C . . 109.5 ?
    H15A C15 H15C . . 109.5 ?
    H15B C15 H15C . . 109.5 ?
    C18 N7 C16 . . 106.9(2) ?
    C18 N7 Cu1 . . 127.62(17) ?
    C16 N7 Cu1 . . 125.24(16) ?
    C18 N8 C17 . . 108.8(2) ?
    C18 N8 H8 . . 125.6 ?
    C17 N8 H8 . . 125.6 ?
    C17 C16 N7 . . 108.8(2) ?
    C17 C16 H16 . . 125.6 ?
    N7 C16 H16 . . 125.6 ?
    C16 C17 N8 . . 106.5(2) ?
    C16 C17 H17 . . 126.7 ?
    N8 C17 H17 . . 126.7 ?
    N7 C18 N8 . . 109.0(2) ?
    N7 C18 C19 . . 126.5(2) ?
    N8 C18 C19 . . 124.5(2) ?
    C18 C19 C20 . . 112.2(3) ?
    C18 C19 H19A . . 109.2 ?
    C20 C19 H19A . . 109.2 ?
    C18 C19 H19B . . 109.2 ?
    C20 C19 H19B . . 109.2 ?
    H19A C19 H19B . . 107.9 ?
    C19 C20 H20A . . 109.5 ?
    C19 C20 H20B . . 109.5 ?
    H20A C20 H20B . . 109.5 ?
    C19 C20 H20C . . 109.5 ?
    H20A C20 H20C . . 109.5 ?
    H20B C20 H20C . . 109.5 ?
loop_
    _geom_torsion_atom_site_label_1
    _geom_torsion_atom_site_label_2
    _geom_torsion_atom_site_label_3
    _geom_torsion_atom_site_label_4
    _geom_torsion_site_symmetry_1
    _geom_torsion_site_symmetry_2
    _geom_torsion_site_symmetry_3
    _geom_torsion_site_symmetry_4
    _geom_torsion
    _geom_torsion_publ_flag
    N3 Cu1 N1 C3 . . . . 118.9(2) ?
    N7 Cu1 N1 C3 . . . . -53.2(2) ?
    Br1 Cu1 N1 C3 . . . . -147.3(2) ?
    N3 Cu1 N1 C1 . . . . -60.63(19) ?
    N7 Cu1 N1 C1 . . . . 127.22(19) ?
    Br1 Cu1 N1 C1 . . . . 33.14(18) ?
    C3 N1 C1 C2 . . . . 0.7(3) ?
    Cu1 N1 C1 C2 . . . . -179.70(18) ?
    N1 C1 C2 N2 . . . . -0.5(3) ?
    C3 N2 C2 C1 . . . . 0.1(3) ?
    C1 N1 C3 N2 . . . . -0.6(3) ?
    Cu1 N1 C3 N2 . . . . 179.83(16) ?
    C1 N1 C3 C4 . . . . 177.1(2) ?
    Cu1 N1 C3 C4 . . . . -2.5(4) ?
    C2 N2 C3 N1 . . . . 0.3(3) ?
    C2 N2 C3 C4 . . . . -177.5(2) ?
    N1 C3 C4 C5 . . . . 107.0(3) ?
    N2 C3 C4 C5 . . . . -75.6(3) ?
    N5 Cu1 N3 C8 . . . . 117.5(2) ?
    N1 Cu1 N3 C8 . . . . -58.1(2) ?
    Br1 Cu1 N3 C8 . . . . -151.00(19) ?
    N5 Cu1 N3 C6 . . . . -68.5(2) ?
    N1 Cu1 N3 C6 . . . . 115.9(2) ?
    Br1 Cu1 N3 C6 . . . . 23.00(19) ?
    C8 N3 C6 C7 . . . . 0.8(3) ?
    Cu1 N3 C6 C7 . . . . -174.24(17) ?
    N3 C6 C7 N4 . . . . -0.4(3) ?
    C8 N4 C7 C6 . . . . -0.2(3) ?
    C6 N3 C8 N4 . . . . -0.9(3) ?
    Cu1 N3 C8 N4 . . . . 174.05(15) ?
    C6 N3 C8 C9 . . . . 177.0(2) ?
    Cu1 N3 C8 C9 . . . . -8.0(3) ?
    C7 N4 C8 N3 . . . . 0.7(3) ?
    C7 N4 C8 C9 . . . . -177.3(2) ?
    N3 C8 C9 C10 . . . . 119.5(3) ?
    N4 C8 C9 C10 . . . . -62.9(3) ?
    N3 Cu1 N5 C13 . . . . -57.2(2) ?
    N7 Cu1 N5 C13 . . . . 115.0(2) ?
    Br1 Cu1 N5 C13 . . . . -151.0(2) ?
    N3 Cu1 N5 C11 . . . . 126.8(2) ?
    N7 Cu1 N5 C11 . . . . -61.0(2) ?
    Br1 Cu1 N5 C11 . . . . 33.0(2) ?
    C13 N5 C11 C12 . . . . 0.7(3) ?
    Cu1 N5 C11 C12 . . . . 177.6(2) ?
    N5 C11 C12 N6 . . . . -0.2(4) ?
    C13 N6 C12 C11 . . . . -0.5(4) ?
    C11 N5 C13 N6 . . . . -1.0(3) ?
    Cu1 N5 C13 N6 . . . . -177.53(18) ?
    C11 N5 C13 C14 . . . . 179.6(3) ?
    Cu1 N5 C13 C14 . . . . 3.0(4) ?
    C12 N6 C13 N5 . . . . 1.0(3) ?
    C12 N6 C13 C14 . . . . -179.6(3) ?
    N5 C13 C14 C15 . . . . 104.3(3) ?
    N6 C13 C14 C15 . . . . -75.1(3) ?
    N5 Cu1 N7 C18 . . . . -62.3(2) ?
    N1 Cu1 N7 C18 . . . . 113.3(2) ?
    Br1 Cu1 N7 C18 . . . . -153.7(2) ?
    N5 Cu1 N7 C16 . . . . 111.1(2) ?
    N1 Cu1 N7 C16 . . . . -73.3(2) ?
    Br1 Cu1 N7 C16 . . . . 19.70(19) ?
    C18 N7 C16 C17 . . . . 1.1(3) ?
    Cu1 N7 C16 C17 . . . . -173.44(17) ?
    N7 C16 C17 N8 . . . . -0.7(3) ?
    C18 N8 C17 C16 . . . . 0.0(3) ?
    C16 N7 C18 N8 . . . . -1.1(3) ?
    Cu1 N7 C18 N8 . . . . 173.31(16) ?
    C16 N7 C18 C19 . . . . 178.9(2) ?
    Cu1 N7 C18 C19 . . . . -6.7(4) ?
    C17 N8 C18 N7 . . . . 0.7(3) ?
    C17 N8 C18 C19 . . . . -179.3(3) ?
    N7 C18 C19 C20 . . . . 116.9(3) ?
    N8 C18 C19 C20 . . . . -63.1(4) ?
loop_
    _geom_hbond_atom_site_label_D
    _geom_hbond_atom_site_label_H
    _geom_hbond_atom_site_label_A
    _geom_hbond_site_symmetry_A
    _geom_hbond_distance_DH
    _geom_hbond_distance_HA
    _geom_hbond_distance_DA
    _geom_hbond_angle_DHA
    N2 H2 Br1 4_575 0.88 2.56 3.405(2) 161
    N4 H4 Br2 1_455 0.88 2.46 3.336(2) 176
    N6 H6A Br2 . 0.88 2.47 3.302(2) 157
    N8 H8 Br1 4_675 0.88 2.56 3.432(2) 172
    C17 H17 Br2 2_646 0.95 2.89 3.653(3) 138
data_global
_journal_date_recd_electronic     2012-11-16
_journal_date_accepted     2012-11-19
_journal_name_full     'Acta Crystallographica, Section E'
_journal_year     2012
_journal_volume     68
_journal_issue     12
_journal_page_first     m1529
_journal_page_last     m1529
_journal_paper_category     QM
_journal_paper_doi     10.1107/S1600536812047447
_journal_coeditor_code     HB6993
_publ_contact_author_name     'Do\/l\;ega, Anna'
_publ_contact_author_address
;
Department of Inorganic Chemistry,
Faculty of Chemistry,
Gda\'nsk University of Technology
11/12 G. Narutowicz St., 80233 - PL Gda\'nsk, Poland
;
_publ_contact_author_email     anndoleg@pg.gda.pl
_publ_contact_author_fax     '048 58 3472694'
_publ_contact_author_phone     '048 58 3472983'
_publ_section_title
;
Bromidotetrakis(2-ethyl-1<i>H</i>-imidazole-\k<i>N</i>^3^)copper(II) bromide
;
loop_
    _publ_author_name
    _publ_author_footnote
    _publ_author_address
    'Sylwia Godlewska' .
;
Department of Inorganic Chemistry,
Faculty of Chemistry,
Gdansk University of Technology
11/12 G. Narutowicz Street, 80233--PL Gda\'nsk, Poland
;
    'Kelm, Harald' .
;
Fachbereich Chemie, Technische Universit\"at Kaiserslautern,
Erwin-Schr\"odinger Strasse 54,
67663 Kaiserslautern, Germany
;
    'Kr\"uger, Hans-J\"org' .
;
Fachbereich Chemie, Technische Universit\"at Kaiserslautern,
Erwin-Schr\"odinger Strasse 54,
67663 Kaiserslautern, Germany
;
    'Do\/l\;ega, Anna' .
;
Department of Inorganic Chemistry,
Faculty of Chemistry,
Gdansk University of Technology
11/12 G. Narutowicz Street, 80233--PL Gda\'nsk, Poland
;
