# Supplementary material for: Bromidotetra­kis­(2-ethyl-1H-imidazole-κN 3)copper(II) bromide
Source: Acta Crystallogr Sect E Struct Rep Online. 2012 Nov 24;68(Pt 12):m1529. doi: 10.1107/S1600536812047447 (PMC3588773; doi:10.1107/S1600536812047447)
Supplement: Supplementary file 2 [file e-68-m1529-Isup2.hkl]

#
# h,k,l, Fc-squared, Fo-squared, sigma(Fo-squared) and status flag
#
data_I
_shelx_title ' 12140ocu in P2(1)/n'
_shelx_refln_list_code          4
_shelx_F_calc_maximum      348.50
_exptl_crystal_F_000      1228.00
_reflns_d_resolution_high  0.8677
 
loop_
 _symmetry_equiv_pos_as_xyz
 'x, y, z'
 '-x+1/2, y+1/2, -z+1/2'
 '-x, -y, -z'
 'x-1/2, -y-1/2, z-1/2'
 
_cell_length_a    10.1771
_cell_length_b    19.9230
_cell_length_c    12.5723
_cell_angle_alpha  90.000
_cell_angle_beta   90.386
_cell_angle_gamma  90.000
 
_shelx_F_squared_multiplier     1.000
 
loop_
 _refln_index_h
 _refln_index_k
 _refln_index_l
 _refln_F_squared_calc
 _refln_F_squared_meas
 _refln_F_squared_sigma
 _refln_observed_status
   2   0   0     3930.89     4327.82     30.70 o
   4   0   0    50603.72    49308.61    255.91 o
   6   0   0    53195.00    49971.38    338.63 o
   8   0   0    26123.55    26275.61    301.26 o
  10   0   0     7617.96     7857.72    125.69 o
   1   1   0       80.48       85.72      2.92 o
   2   1   0       46.32       47.83      4.53 o
   3   1   0     4212.65     4366.69     34.77 o
   4   1   0     1706.22     1778.67     41.34 o
   5   1   0      104.51      127.85     13.02 o
   6   1   0      315.20      330.70     20.82 o
   7   1   0     1555.48     1589.32     48.59 o
   8   1   0      353.90      325.74     27.07 o
   9   1   0       19.13       17.77     15.17 o
  10   1   0       17.36       16.93     13.86 o
  11   1   0        1.78        6.96     18.59 o
   0   2   0      509.98      538.75      7.01 o
   1   2   0    98845.52    95968.37   1129.97 o
   2   2   0       74.04       70.53      5.39 o
   3   2   0    55270.96    53996.68    249.37 o
   4   2   0        8.63       12.12      5.91 o
   5   2   0    60248.54    58596.93    534.88 o
   6   2   0       10.66       16.73     10.51 o
   8   2   0       70.23       71.29     15.74 o
   9   2   0    15124.08    15144.48    186.13 o
  10   2   0       59.96       41.60     19.45 o
  11   2   0     6376.81     6452.76    105.76 o
   1   3   0       33.40       47.54      2.29 o
   2   3   0     3553.08     3579.18     27.04 o
   3   3   0      112.96      106.45      7.33 o
   4   3   0     1076.41     1039.30     21.59 o
   5   3   0      310.39      290.71     17.73 o
   6   3   0     1041.35     1053.29     53.18 o
   7   3   0     2291.55     2188.00     93.72 o
   8   3   0     2090.53     2102.38     57.55 o
   9   3   0     1365.74     1327.21     66.89 o
  10   3   0      176.62      176.13     42.37 o
  11   3   0      343.89      343.74     33.57 o
   0   4   0      455.04      516.02     41.38 o
   1   4   0       68.70       74.36      4.66 o
   2   4   0   121453.96   118999.28   1326.19 o
   3   4   0      389.73      392.47     13.33 o
   4   4   0    45823.65    45426.48    308.98 o
   5   4   0      262.52      301.84     18.16 o
   6   4   0    18864.20    18689.59    223.96 o
   7   4   0      209.33      151.54     25.53 o
   8   4   0    11593.80    11841.61    164.76 o
   9   4   0        0.52       10.64     21.35 o
  10   4   0     3456.68     3518.50     91.00 o
  11   4   0      405.68      391.77     30.76 o
   1   5   0     2693.35     2640.78     21.82 o
   2   5   0      671.20      729.85     14.46 o
   3   5   0     1086.59     1204.56     23.41 o
   4   5   0     2082.35     2026.73     41.29 o
   5   5   0     5795.99     5978.02    179.86 o
   6   5   0     1483.58     1551.86     67.19 o
   7   5   0      180.89      156.63     23.05 o
   8   5   0     5458.61     5584.49    116.58 o
   9   5   0     4411.69     4388.82    106.11 o
  10   5   0     1308.11     1349.82     58.31 o
  11   5   0       51.91       64.25     17.76 o
   0   6   0        6.72       22.56      5.22 o
   1   6   0     9005.77     8749.65    117.41 o
   2   6   0      819.11      795.22     18.94 o
   3   6   0    51720.07    55384.05    201.72 o
   4   6   0     4441.95     4723.61    140.09 o
   5   6   0     4655.93     4462.41     69.84 o
   6   6   0      264.17      252.98     31.34 o
   7   6   0     7507.33     7545.02     99.90 o
   8   6   0      289.25      355.27     35.09 o
   9   6   0     2064.50     2083.96     75.58 o
  10   6   0      264.96      274.88     33.46 o
  11   6   0     1087.32     1096.41     46.63 o
   1   7   0      684.63      761.75     13.03 o
   2   7   0     9474.87     9841.42     67.58 o
   3   7   0     2886.83     2973.14     40.96 o
   4   7   0      404.62      377.29     20.80 o
   5   7   0     5078.33     5113.70    116.04 o
   6   7   0      298.72      302.69     21.62 o
   7   7   0     3526.91     3453.11     69.87 o
   8   7   0     5453.61     5269.60    116.65 o
   9   7   0     2757.54     2734.25     86.12 o
  10   7   0      580.34      637.30     42.88 o
  11   7   0     2133.63     2122.85     62.48 o
   0   8   0      746.27      764.34     30.91 o
   1   8   0     1345.26     1259.85     19.43 o
   2   8   0      894.92      970.39     36.53 o
   3   8   0     4765.80     5054.58     88.17 o
   4   8   0        1.54       39.08     35.11 o
   5   8   0      988.45      992.14     36.55 o
   6   8   0     3111.41     3096.01     76.26 o
   7   8   0     1277.83     1331.71     45.59 o
   8   8   0      674.98      736.15     37.60 o
   9   8   0     1252.02     1178.67     48.18 o
  10   8   0      799.85      713.44     44.19 o
   1   9   0      125.21      167.25     15.38 o
   2   9   0     2263.05     2339.80     49.87 o
   3   9   0      136.97      161.25     12.90 o
   4   9   0      262.84      257.04     39.19 o
   5   9   0      271.45      262.91     17.72 o
   6   9   0     2281.43     2252.05     61.14 o
   7   9   0     1032.38      970.47     40.88 o
   8   9   0     2646.96     2663.84     67.26 o
   9   9   0      141.94      146.23     23.25 o
  10   9   0     3548.45     3545.98     88.77 o
   0  10   0     3242.45     3335.18     73.10 o
   1  10   0      129.11      110.12     14.87 o
   2  10   0    10467.38    10384.84    110.14 o
   3  10   0     1270.02     1330.24     41.60 o
   4  10   0     1239.70     1181.59     39.57 o
   5  10   0        5.90        8.37     10.35 o
   6  10   0     3989.96     4204.57     99.23 o
   7  10   0     2483.48     2520.08     65.67 o
   8  10   0      984.77      984.74     42.26 o
   9  10   0        0.96        1.52     19.77 o
  10  10   0     1985.84     1941.59     64.19 o
   1  11   0      617.99      636.63     29.37 o
   2  11   0      296.22      328.98     43.90 o
   3  11   0      628.14      641.44     42.88 o
   4  11   0      959.19      899.90     31.45 o
   5  11   0     2422.13     2397.40     47.46 o
   6  11   0      669.07      708.24     42.03 o
   7  11   0     1274.95     1332.54     46.37 o
   8  11   0       26.19       32.39     18.29 o
   9  11   0     1999.68     1925.70     57.14 o
  10  11   0      990.06      851.73     88.48 o
   0  12   0    11522.36    11631.29    189.96 o
   1  12   0     8001.04     7557.25    101.96 o
   2  12   0     7806.56     7510.29    105.42 o
   3  12   0     5189.64     4774.20     70.78 o
   4  12   0     2859.94     2830.73     84.83 o
   5  12   0     7543.28     7623.43    101.73 o
   6  12   0     4704.84     4737.97    103.75 o
   7  12   0     1301.06     1461.28     65.76 o
   8  12   0     1114.60     1136.90     56.85 o
   9  12   0     2677.55     2589.31    156.01 o
   1  13   0     1476.21     1513.50     49.40 o
   2  13   0      220.59      237.32     16.61 o
   3  13   0      220.68      238.51     26.33 o
   4  13   0       46.91       67.69     24.86 o
   5  13   0      212.95      231.77     22.77 o
   6  13   0      604.76      602.58     32.70 o
   7  13   0        2.26       -6.29     17.38 o
   8  13   0      711.04      744.09     46.08 o
   9  13   0       55.01       33.19     23.15 o
   0  14   0    10713.77    10313.71    192.87 o
   1  14   0    10382.33    10476.13    162.25 o
   2  14   0     8031.85     7561.44     95.32 o
   3  14   0     8430.90     8167.80    126.99 o
   4  14   0     4803.77     4664.69    141.50 o
   5  14   0     9568.81     8977.42    114.02 o
   6  14   0     3451.81     3603.13     74.01 o
   7  14   0     1053.61     1232.83     63.65 o
   8  14   0     3748.90     3918.93     97.40 o
   9  14   0     1968.30     1991.86     62.88 o
   1  15   0       56.70       74.01     15.10 o
   2  15   0      469.98      451.34     27.06 o
   3  15   0      173.54      187.89     26.29 o
   4  15   0      111.92       92.75     22.16 o
   5  15   0      113.20      125.41     18.32 o
   6  15   0      139.93      139.07     24.43 o
   7  15   0        5.87       -5.04     16.48 o
   8  15   0       84.19       99.27     20.86 o
   0  16   0     7757.71     7724.33    181.90 o
   1  16   0    10401.28    10284.50    117.98 o
   2  16   0     6414.96     6121.75     92.69 o
   3  16   0     4939.12     4726.44    106.55 o
   4  16   0     8105.77     7081.20    126.24 o
   5  16   0     2809.52     2796.33     65.19 o
   6  16   0     3784.05     3831.95    156.12 o
   7  16   0     6183.82     6310.29    233.09 o
   8  16   0     2189.97     2411.57     88.74 o
   1  17   0       16.99       26.33     16.05 o
   2  17   0      155.83      136.32     18.72 o
   3  17   0      301.53      290.20     24.13 o
   4  17   0       57.90       36.61     20.96 o
   5  17   0       60.52       53.42     18.47 o
   6  17   0      342.93      331.75     28.98 o
   7  17   0        4.23       -0.11     17.58 o
   0  18   0     7183.18     7132.13    178.43 o
   1  18   0     5208.13     5112.18    190.47 o
   2  18   0     2639.07     2570.74     61.34 o
   3  18   0     6983.99     6918.48    117.69 o
   4  18   0     5963.96     5716.98    109.94 o
   5  18   0     1321.14     1364.44     52.57 o
   6  18   0     3105.87     3087.19     71.61 o
   7  18   0     1829.24     1797.36     73.42 o
   1  19   0       16.89       22.31     18.26 o
   2  19   0       12.02       13.01     15.96 o
   3  19   0      140.80      130.91     18.08 o
   4  19   0      158.86      148.57     33.47 o
   5  19   0      711.03      681.10     36.30 o
   6  19   0      462.53      492.80     28.29 o
   0  20   0     1219.68     1091.82     69.41 o
   1  20   0     2033.04     2019.37     83.12 o
   2  20   0     1681.96     1634.18     78.63 o
   3  20   0     2774.51     2783.80     69.70 o
   4  20   0      367.69      370.15     27.83 o
   5  20   0     3500.91     3410.56     78.35 o
   1  21   0        0.89        5.36     17.80 o
   2  21   0     1643.48     1542.99     49.18 o
   3  21   0       42.03       47.49     23.57 o
   4  21   0        8.98       16.20     14.81 o
   0  22   0     1249.74     1159.97     61.84 o
   1  22   0       70.63      116.92     29.92 o
   2  22   0      771.62      714.01     45.93 o
   3  22   0      223.01      247.49     28.47 o
 -11   0   1     2320.25     2310.14     62.64 o
  -9   0   1     2563.05     2702.98     76.04 o
  -7   0   1     3007.16     2953.26    122.93 o
  -5   0   1     7767.31     8128.94    121.34 o
  -3   0   1    10766.06    12316.86    462.70 o
  -1   0   1     8753.37     8451.77     65.00 o
   1   0   1     9240.17    10407.90    265.86 o
   3   0   1     1013.93     1312.69     37.51 o
   5   0   1     2476.08     2323.16     67.60 o
   7   0   1     3463.81     3392.16    147.32 o
   9   0   1     6392.45     6628.38    116.44 o
  11   0   1     3616.17     3814.99    106.64 o
 -11   1   1      803.58      770.66     26.62 o
 -10   1   1      363.60      396.47     24.02 o
  -9   1   1      753.69      791.18     30.61 o
  -8   1   1     2131.29     2137.11     67.99 o
  -7   1   1     9918.59     9369.58     98.15 o
  -6   1   1      202.83      213.60     17.31 o
  -5   1   1      761.91      742.33     26.87 o
  -4   1   1      261.06      285.95     11.31 o
  -3   1   1    10326.87    10172.55     84.17 o
  -2   1   1      581.58      561.03     24.10 o
  -1   1   1     4165.12     4518.47     84.45 o
   0   1   1      177.87      208.97     10.69 o
   1   1   1     5338.31     5543.51     38.56 o
   2   1   1      554.28      600.98     26.65 o
   3   1   1      176.11      164.21      8.00 o
   4   1   1      587.00      656.59     23.37 o
   5   1   1     2117.00     2256.07     46.96 o
   6   1   1      237.83      266.22     19.99 o
   7   1   1      317.81      293.57     16.73 o
   8   1   1       19.69       23.58     14.54 o
   9   1   1      327.20      360.27     24.47 o
  10   1   1      526.84      504.39     27.96 o
  11   1   1      296.01      292.02     35.47 o
 -11   2   1      440.23      413.33     31.38 o
 -10   2   1     2262.99     2305.89     49.25 o
  -9   2   1      369.40      350.55     20.71 o
  -8   2   1     2540.39     2553.85     74.36 o
  -7   2   1       55.49       61.72     15.67 o
  -6   2   1      646.41      641.05     27.93 o
  -5   2   1      727.29      677.13     25.89 o
  -4   2   1    10029.91    10963.85     85.82 o
  -3   2   1     8041.50     8427.38     59.21 o
  -2   2   1    12457.90    13395.08    129.55 o
  -1   2   1     1215.93     1320.82     29.63 o
   0   2   1     8045.98     8112.09     80.58 o
   1   2   1     1936.43     2033.04     42.23 o
   2   2   1      369.96      507.84     14.53 o
   3   2   1      338.03      399.86     10.76 o
   4   2   1       69.97       36.34      9.43 o
   5   2   1      926.24     1002.55     31.99 o
   6   2   1     7589.05     7696.35     97.59 o
   7   2   1     1133.08     1136.26     46.54 o
   8   2   1     5253.18     5415.88     82.52 o
   9   2   1       34.86       17.95     15.47 o
  10   2   1     3740.03     3922.29     91.15 o
  11   2   1       86.36       71.35     19.81 o
 -11   3   1     1335.55     1317.19     60.49 o
 -10   3   1     1343.62     1375.88     59.10 o
  -9   3   1       21.81       24.43     21.01 o
  -8   3   1     3830.16     3804.06     93.98 o
  -7   3   1       33.44       52.92     19.71 o
  -6   3   1     4337.00     4164.29    103.29 o
  -5   3   1      106.81      164.75     10.97 o
  -4   3   1    15831.76    16008.85    103.51 o
  -3   3   1       26.92       50.92      5.50 o
  -2   3   1    21648.96    21403.12     92.03 o
  -1   3   1      512.66      573.76     13.36 o
   0   3   1    10046.60    10221.86     66.69 o
   1   3   1       43.40       39.30      5.65 o
   2   3   1    33878.16    33240.39    221.75 o
   3   3   1    12351.21    13049.16     67.08 o
   4   3   1    14583.18    14732.20    103.42 o
   5   3   1     6882.01     7406.66     84.42 o
   6   3   1     4795.44     4914.20    117.08 o
   7   3   1      223.70      195.73     22.92 o
   8   3   1     1938.84     1984.00     67.19 o
   9   3   1     1435.96     1447.32     68.50 o
  10   3   1     2107.13     2131.77     69.67 o
  11   3   1     2206.69     2171.59     61.50 o
 -11   4   1      793.13      796.55     41.85 o
 -10   4   1      390.78      414.46     36.90 o
  -9   4   1      763.96      738.67     46.23 o
  -8   4   1     1540.06     1619.43     49.62 o
  -7   4   1     1967.38     2065.59     93.51 o
  -6   4   1       28.43       32.07     17.09 o
  -5   4   1      178.67      208.49     15.81 o
  -4   4   1     4730.08     4783.20     73.22 o
  -3   4   1       18.16       39.29      6.49 o
  -2   4   1    10675.99    11246.26    105.04 o
  -1   4   1        7.21       54.29     10.22 o
   0   4   1      454.81      472.21     14.51 o
   1   4   1      442.93     1061.88    123.96 o
   2   4   1    10972.31    11293.74    108.47 o
   3   4   1     8080.78     8658.09     67.80 o
   4   4   1     3649.35     3796.36    108.64 o
   5   4   1     4545.80     4546.73    103.00 o
   6   4   1     3827.87     3925.12    106.84 o
   7   4   1     2985.45     2966.54     59.75 o
   8   4   1      336.36      352.93     32.98 o
   9   4   1     1213.92     1253.80     57.12 o
  10   4   1      418.05      452.49     36.47 o
  11   4   1     3038.08     3045.45     70.36 o
 -11   5   1      391.88      449.27     33.14 o
 -10   5   1     1308.81     1392.66     60.03 o
  -9   5   1     3630.08     3617.06     97.32 o
  -8   5   1     1186.65     1215.78     44.66 o
  -7   5   1     4693.57     4468.67     90.85 o
  -6   5   1      313.77      342.00     33.49 o
  -5   5   1    17562.39    17504.83    523.90 o
  -4   5   1       77.46      103.89     12.49 o
  -3   5   1     6759.20     6723.66     54.71 o
  -2   5   1    10798.92    11130.48     58.80 o
  -1   5   1    23134.54    22688.65    228.65 o
   0   5   1    14178.68    14589.17    128.47 o
   1   5   1    34621.55    33009.33    241.74 o
   2   5   1     6420.08     6332.10     68.06 o
   3   5   1    21629.52    21282.31    292.44 o
   4   5   1     9614.99     9965.16    137.01 o
   5   5   1    15183.99    15240.10    190.44 o
   6   5   1     7760.93     7647.02    151.82 o
   7   5   1    11280.86    11493.67    119.72 o
   8   5   1      589.56      580.93     40.73 o
   9   5   1     3942.51     3966.87    100.44 o
  10   5   1     4076.01     3991.27    199.78 o
  11   5   1     3314.08     3189.52     62.29 o
 -11   6   1      207.16      234.43     25.01 o
 -10   6   1      116.97       94.77     24.03 o
  -9   6   1      116.87      105.59     21.60 o
  -8   6   1      608.02      670.83     46.57 o
  -7   6   1     3470.11     3635.05     90.13 o
  -6   6   1      342.07      382.55     23.77 o
  -5   6   1     7262.39     7279.17     88.38 o
  -4   6   1     4808.90     5114.37    287.09 o
  -3   6   1    11970.66    12898.11    159.35 o
  -2   6   1     5910.03     6386.49     55.65 o
  -1   6   1      137.96      253.05     21.86 o
   0   6   1        4.65       22.25      3.75 o
   1   6   1    23076.75    23089.34    131.35 o
   2   6   1     2230.31     2149.56     40.12 o
   3   6   1     7546.91     8440.00     87.83 o
   4   6   1    10338.01    10971.74    215.02 o
   5   6   1     1186.02     1324.94     59.39 o
   6   6   1     1296.69     1164.00     48.10 o
   7   6   1     2090.54     2041.47     53.15 o
   8   6   1     2152.51     2278.29     77.55 o
   9   6   1     1663.57     1608.38     66.48 o
  10   6   1      436.42      434.47     29.63 o
  11   6   1      315.93      284.44     26.91 o
 -11   7   1       13.81        0.43     18.80 o
 -10   7   1     1395.05     1442.65     60.43 o
  -9   7   1      321.69      323.61     29.53 o
  -8   7   1     2035.59     2008.02     60.04 o
  -7   7   1      875.80      789.86     37.83 o
  -6   7   1     7425.00     7063.60     81.13 o
  -5   7   1     1018.56      995.57     34.61 o
  -4   7   1    18131.31    17847.75    130.69 o
  -3   7   1     9538.17     9695.60    115.01 o
  -2   7   1    29728.54    29693.06    170.61 o
  -1   7   1     1482.13     1419.88     19.21 o
   0   7   1    29208.19    28500.77    145.13 o
   1   7   1    16084.77    16056.45    164.51 o
   2   7   1    28718.20    28046.00    139.40 o
   3   7   1     5328.35     5382.79     87.15 o
   4   7   1    23492.57    23252.78    165.12 o
   5   7   1     4544.01     4408.48    108.62 o
   6   7   1    14253.54    14074.10    139.53 o
   7   7   1     6674.09     6797.74     97.92 o
   8   7   1     6016.29     6079.49    125.58 o
   9   7   1     2922.74     2981.94     89.33 o
  10   7   1     6637.03     6477.94    121.85 o
  11   7   1     1550.28     1521.55     52.47 o
 -10   8   1      918.62      899.11     47.62 o
  -9   8   1     1424.95     1408.23     51.84 o
  -8   8   1      396.53      396.46     37.00 o
  -7   8   1     3425.90     3482.83     70.37 o
  -6   8   1     4114.41     4112.52     88.34 o
  -5   8   1     1721.95     1623.71     56.23 o
  -4   8   1     2370.21     2522.26    226.54 o
  -3   8   1    10098.33    10606.29    303.97 o
  -2   8   1     6403.04     6264.48     82.03 o
  -1   8   1     1690.54     1561.82     37.59 o
   0   8   1     7003.13     6617.73     97.61 o
   1   8   1     1076.98      906.37     19.72 o
   2   8   1     8744.04     8920.88     72.56 o
   3   8   1    10595.34    10703.10     84.11 o
   4   8   1     6563.52     6594.11     86.76 o
   6   8   1     4763.73     4578.89     64.11 o
   7   8   1     2932.27     2921.76     66.75 o
   8   8   1     1193.17     1221.93     46.73 o
   9   8   1     1409.52     1418.40     63.05 o
  10   8   1     1430.38     1382.21     58.23 o
 -10   9   1     1382.28     1308.76     64.98 o
  -9   9   1     1549.17     1588.10     54.50 o
  -8   9   1      213.06      217.82     23.37 o
  -7   9   1     2176.27     2190.44     49.70 o
  -6   9   1     1230.85     1274.21     48.60 o
  -5   9   1     6097.01     5876.30     76.30 o
  -4   9   1     1295.83     1246.33     82.27 o
  -3   9   1    16897.19    16951.44    260.83 o
  -2   9   1    12713.70    13162.54    153.05 o
  -1   9   1    15898.14    15279.43    162.79 o
   0   9   1     8609.38     8551.31    116.16 o
   1   9   1    19540.93    18804.49    133.60 o
   2   9   1     6836.20     6746.67    111.45 o
   3   9   1    24006.51    23673.75    172.59 o
   4   9   1     5207.27     5383.32     82.05 o
   5   9   1    19133.47    18309.92    148.57 o
   6   9   1     7420.23     7387.14     84.10 o
   7   9   1     9042.34     8905.05    117.43 o
   8   9   1     4703.21     4555.52     87.51 o
   9   9   1     6191.84     6046.24    213.21 o
  10   9   1       54.23       70.53     20.77 o
 -10  10   1     4773.13     4614.67    159.34 o
  -9  10   1     1264.04     1226.36     47.08 o
  -8  10   1     2033.48     2173.09     50.84 o
  -7  10   1        1.64       29.61     14.60 o
  -6  10   1    10510.89    10969.74    120.62 o
  -5  10   1     3596.33     3905.71     54.72 o
  -4  10   1     7663.53     7551.84    145.42 o
  -3  10   1     3659.29     3592.71     95.58 o
  -2  10   1    14724.07    14212.97    128.10 o
  -1  10   1     6113.21     6092.81    110.41 o
   0  10   1     8068.06     7867.14     69.83 o
   1  10   1     3723.22     3513.89     62.40 o
   2  10   1    15000.56    14522.39    206.81 o
   3  10   1     5757.91     5764.20     85.52 o
   4  10   1     1304.09     1261.55     58.76 o
   5  10   1     7164.18     6872.29     77.78 o
   6  10   1     1122.07     1425.72    149.04 o
   7  10   1      559.72      533.58     32.69 o
   8  10   1       30.53       55.73     18.85 o
   9  10   1     3158.15     3158.91     90.41 o
  10  10   1      466.99      439.53     35.07 o
 -10  11   1      446.56      410.55     25.63 o
  -9  11   1      222.53      245.02     24.63 o
  -8  11   1     1960.09     1988.21     48.13 o
  -7  11   1      475.39      489.14     30.67 o
  -6  11   1     2315.54     2255.85     57.36 o
  -5  11   1     5119.87     5007.94     67.20 o
  -4  11   1     3133.21     2961.57     55.37 o
  -3  11   1     3477.01     3310.04     97.47 o
  -2  11   1    11030.17    10853.13    119.03 o
  -1  11   1    10553.43    10695.80    113.95 o
   0  11   1     9576.39     9411.92     81.55 o
   1  11   1      335.21      283.75     21.66 o
   2  11   1     5975.39     5687.00     87.71 o
   3  11   1     5622.54     5689.63     89.24 o
   4  11   1     9796.12     9417.56    265.80 o
   5  11   1      964.83      943.78     37.12 o
   6  11   1     8004.33     7410.00    169.89 o
   7  11   1     2145.04     2014.68     58.56 o
   8  11   1     4273.65     4299.92     84.52 o
   9  11   1      954.30      929.90     59.01 o
  10  11   1     2367.54     2295.73    108.34 o
  -9  12   1     5897.53     5927.18    207.26 o
  -8  12   1     1133.78     1201.24     43.95 o
  -7  12   1     7147.75     7005.79    103.77 o
  -6  12   1      409.97      479.76     29.42 o
  -5  12   1    10800.19    10536.18    173.44 o
  -4  12   1      910.64      943.40     42.04 o
  -3  12   1    11548.76    11078.85    108.16 o
  -2  12   1     4323.44     4000.86    149.97 o
  -1  12   1     7816.44     7380.45    121.32 o
   0  12   1     2937.68     2733.69     97.06 o
   1  12   1     9857.49     9775.67    121.04 o
   2  12   1     1322.52     1207.51     80.60 o
   3  12   1     1294.54     1138.49     36.53 o
   4  12   1     4362.63     4377.35     89.68 o
   5  12   1     3398.46     3491.57     71.48 o
   6  12   1      640.47      608.35     36.54 o
   7  12   1       28.91      267.64    166.30 o
   8  12   1     2313.28     2332.55     77.87 o
   9  12   1       27.86       42.85     24.13 o
  -9  13   1      127.65       95.26     22.28 o
  -8  13   1      756.22      744.81     34.87 o
  -7  13   1      200.76      210.92     22.32 o
  -6  13   1     1910.89     1892.11     69.38 o
  -5  13   1     1660.34     1702.50     49.62 o
  -4  13   1     2335.31     2383.65    102.12 o
  -3  13   1      607.51      573.71     27.35 o
  -2  13   1      591.40      577.77     27.65 o
  -1  13   1     4530.03     4457.88     70.14 o
   0  13   1      710.52      736.62     55.42 o
   1  13   1     3421.51     3384.30    114.62 o
   2  13   1     2499.72     2531.28     55.46 o
   3  13   1     5619.30     5666.83    101.76 o
   4  13   1     1020.44      970.04     38.33 o
   5  13   1      726.89      669.62     34.57 o
   6  13   1      110.91      109.90     20.02 o
   7  13   1     1346.46     1354.61     61.53 o
   8  13   1      298.24      252.98     30.92 o
   9  13   1     1502.87     1514.38     64.05 o
  -9  14   1       61.15       50.33     21.18 o
  -8  14   1     7758.93     8027.06    120.29 o
  -7  14   1     1376.35     1481.18     68.03 o
  -6  14   1     6762.31     6400.47    195.35 o
  -5  14   1       68.85       69.31     25.18 o
  -4  14   1    10177.63     9918.51    169.58 o
  -3  14   1       41.99       69.43     15.38 o
  -2  14   1     8264.04     8331.34    109.70 o
  -1  14   1     1402.73     1368.96     52.28 o
   0  14   1     8045.70     8125.19    121.48 o
   1  14   1     3374.02     3190.96     61.56 o
   2  14   1     2669.56     2612.54     57.88 o
   3  14   1     3024.46     2968.34     77.63 o
   4  14   1     1307.95     1297.77     44.96 o
   5  14   1        4.40       31.90     18.46 o
   6  14   1      122.18      255.18     28.35 o
   7  14   1     4432.37     4510.29    105.11 o
   8  14   1       89.83      245.60    148.26 o
   9  14   1      671.74      712.24     38.34 o
  -8  15   1       15.43       -1.48     25.33 o
  -7  15   1     1483.00     1407.62    129.76 o
  -6  15   1       57.17       59.64     20.66 o
  -5  15   1     1081.56     1003.19     49.78 o
  -4  15   1       61.08       30.29     18.02 o
  -3  15   1      163.30      199.56     19.70 o
  -2  15   1        3.92       -5.80     15.24 o
  -1  15   1       59.13      123.94     24.13 o
   0  15   1        5.35       34.35     13.97 o
   1  15   1     6483.34     6472.55     91.27 o
   2  15   1       22.85       25.26     15.35 o
   3  15   1       62.13       57.96     22.10 o
   4  15   1        1.17        4.25     19.77 o
   5  15   1        6.98        3.79     18.03 o
   6  15   1      271.40      292.14     24.39 o
   7  15   1        3.73        5.12     22.51 o
   8  15   1       10.26       10.10     18.37 o
  -8  16   1        2.36      131.85     46.67 o
  -7  16   1     5381.98     5258.59    160.89 o
  -6  16   1      395.49      414.93     33.71 o
  -5  16   1     5460.41     5140.31    211.64 o
  -4  16   1       24.85       19.12     17.87 o
  -3  16   1     4403.51     4428.87     79.39 o
  -2  16   1      537.15      542.42     29.78 o
  -1  16   1     5190.47     4912.91     84.24 o
   0  16   1      823.47      810.92     35.22 o
   1  16   1     3684.14     3529.44    105.93 o
   2  16   1      393.55      421.84     26.90 o
   3  16   1     1392.86     1399.16     59.66 o
   4  16   1       66.69       62.02     31.27 o
   5  16   1        6.39       11.22     15.35 o
   6  16   1     1685.39     1772.69     62.68 o
   7  16   1       10.27      148.54    128.86 o
   8  16   1      664.82      639.23     34.49 o
  -7  17   1      203.53      187.17     21.52 o
  -6  17   1      155.72      142.27     23.12 o
  -5  17   1      725.49      664.68     40.69 o
  -4  17   1     1268.78     1203.37     53.12 o
  -3  17   1       19.85       27.53     15.34 o
  -2  17   1      215.66      215.16     21.59 o
  -1  17   1      522.29      466.47     36.47 o
   0  17   1      183.20      207.86     28.30 o
   1  17   1     1925.79     1816.01     51.65 o
   2  17   1       46.17       46.06     16.06 o
   3  17   1     2064.59     2009.74     68.03 o
   4  17   1      181.99      209.71     29.44 o
   5  17   1      449.59      458.81     28.00 o
   6  17   1      225.58      228.62     24.64 o
   7  17   1      308.91      306.45     36.80 o
  -7  18   1      113.99      101.62     25.80 o
  -6  18   1     2693.60     2771.91    127.63 o
  -5  18   1      628.56      524.78     35.25 o
  -4  18   1     1756.85     1720.58     59.09 o
  -3  18   1        5.64        8.81     14.73 o
  -2  18   1     1227.54     1220.97     54.22 o
  -1  18   1       79.29       84.70     22.14 o
   0  18   1      354.66      375.94     34.46 o
   1  18   1       40.03       54.70     16.36 o
   2  18   1      612.90      629.97     32.47 o
   3  18   1        6.96       16.02     18.51 o
   4  18   1      139.71      131.75     23.53 o
   5  18   1     2171.75     2085.35     56.56 o
   6  18   1        8.88        6.70     17.14 o
   7  18   1      104.99      114.14     25.06 o
  -6  19   1      439.09      429.10     26.93 o
  -5  19   1       47.48       34.56     16.50 o
  -4  19   1     1649.73     1586.05     56.75 o
  -3  19   1        0.19       11.90     17.90 o
  -2  19   1     1984.76     1903.70     61.64 o
  -1  19   1       49.91       72.83     22.96 o
   0  19   1     2255.68     2171.21    131.67 o
   1  19   1      993.66     1003.65     39.72 o
   2  19   1     2763.82     2663.33     59.86 o
   3  19   1        0.98       -2.35     26.29 o
   4  19   1     3013.44     2905.85     78.74 o
   5  19   1        1.37       -4.93     15.89 o
   6  19   1     2047.33     2003.00     77.80 o
  -5  20   1      402.14      440.50     27.58 o
  -4  20   1      461.16      471.25     30.74 o
  -3  20   1      108.22      144.16     20.90 o
  -2  20   1       51.60       42.25     23.76 o
   0  20   1      223.33      248.66     27.03 o
   1  20   1      153.79      181.06     25.08 o
   2  20   1        0.33       -4.44     15.12 o
   3  20   1      125.91      137.91     20.30 o
   4  20   1      936.27      862.89     31.90 o
   5  20   1       18.02       30.83     14.71 o
  -4  21   1       84.75       64.58     16.39 o
  -3  21   1     2570.26     2416.31    118.47 o
  -2  21   1      287.77      275.34     36.42 o
  -1  21   1     6348.57     5877.57    142.11 o
   0  21   1      279.85      277.39     26.95 o
   1  21   1     1936.07     1939.80     58.60 o
   2  21   1      575.30      507.52     29.75 o
   3  21   1     2972.95     2845.27     64.55 o
   4  21   1        1.30       -3.31     13.70 o
  -3  22   1      259.78      278.52     30.83 o
  -2  22   1       24.56      204.54     34.90 o
  -1  22   1      213.21      231.33     30.99 o
   0  22   1      158.09      327.62     38.61 o
   1  22   1       21.52       25.29     21.11 o
   2  22   1      361.03      294.08     31.87 o
   3  22   1      123.24      130.84     20.72 o
 -10   0   2     3549.22     3799.94     90.18 o
  -8   0   2      723.76      626.80     54.94 o
  -6   0   2     3007.15     3233.29     87.31 o
  -4   0   2      245.46      219.50     11.38 o
  -2   0   2    23931.51    23483.79    154.01 o
   0   0   2    47896.30    49539.11    953.54 o
   2   0   2    38494.42    39682.88    207.01 o
   4   0   2     7095.09     7442.52     69.81 o
   6   0   2     3364.68     3387.16     97.27 o
   8   0   2     3439.31     3585.06    113.71 o
  10   0   2     2339.25     2294.42     93.80 o
 -11   1   2      197.47      198.91     16.65 o
 -10   1   2      429.71      466.01     22.77 o
  -9   1   2      764.08      817.65     69.96 o
  -8   1   2      819.01      859.62     37.08 o
  -7   1   2     1921.31     1912.46     47.19 o
  -6   1   2      225.70      208.45     17.48 o
  -5   1   2     4220.28     4249.01    122.37 o
  -4   1   2      635.41      608.79     31.25 o
  -3   1   2     3616.88     3531.48     50.10 o
  -2   1   2      243.58      227.48     12.40 o
  -1   1   2    12447.60    12937.11    192.38 o
   0   1   2      752.56      772.87     23.03 o
   1   1   2    11020.78    11262.97     83.63 o
   2   1   2    13357.66    13154.24     87.08 o
   3   1   2    18353.22    17793.40    172.78 o
   4   1   2     3653.17     3566.78     55.69 o
   5   1   2      845.91      687.81     21.23 o
   6   1   2      864.44      860.68     43.31 o
   7   1   2    12061.62    12410.89    193.50 o
   8   1   2     4904.54     5166.93     80.29 o
   9   1   2      872.49      899.57     38.61 o
  10   1   2      525.64      516.60     33.65 o
  11   1   2      746.05      682.15     49.00 o
 -11   2   2      895.41     1000.65     36.22 o
 -10   2   2        5.44        9.09     14.69 o
  -9   2   2     1230.78     1191.84     74.31 o
  -8   2   2       48.02       56.24     16.57 o
  -7   2   2     2207.66     2183.25     62.56 o
  -6   2   2     3320.35     3393.44     75.61 o
  -5   2   2     1201.74     1206.40     34.07 o
  -4   2   2      565.06      536.08     21.49 o
  -3   2   2     3844.48     4154.21     51.40 o
  -2   2   2     7420.78     7713.64    279.98 o
  -1   2   2     1257.83     1154.81     18.64 o
   0   2   2      196.90      211.90     10.93 o
   1   2   2      112.14      292.61     30.58 o
   2   2   2    26085.28    27551.01    989.31 o
   3   2   2    10692.66    11124.66    195.68 o
   4   2   2      623.19      698.60     28.81 o
   5   2   2     2586.18     2699.51     55.29 o
   6   2   2     1624.48     1805.01     51.30 o
   7   2   2     2393.94     2494.61     56.51 o
   8   2   2       12.18        7.13     15.13 o
   9   2   2     2858.73     2836.14     78.92 o
  10   2   2      295.14      281.18     28.76 o
  11   2   2      948.58      916.67     58.13 o
 -11   3   2      379.96      365.59     30.81 o
 -10   3   2     1828.34     1959.80     56.07 o
  -9   3   2     1399.21     1471.52     50.40 o
  -8   3   2     1559.51     1475.23     48.71 o
  -7   3   2      124.72      143.20     21.36 o
  -6   3   2     3692.09     3614.05     97.64 o
  -5   3   2     1482.08     1717.55     34.06 o
  -4   3   2    12430.10    12452.54     79.22 o
  -3   3   2      311.85      421.48     17.90 o
  -2   3   2    35681.41    34918.78    522.56 o
  -1   3   2     6931.69     6799.45     72.80 o
   0   3   2    29076.79    28808.61    468.92 o
   1   3   2       14.94       42.55     11.18 o
   2   3   2     5980.26     5788.89     85.00 o
   3   3   2     1006.48      912.65     59.24 o
   4   3   2     8814.45     8703.16     88.96 o
   5   3   2      576.35      616.12     31.75 o
   6   3   2     8305.11     8577.00    162.71 o
   7   3   2      669.01      616.21     36.64 o
   8   3   2     2628.89     2738.18     85.57 o
   9   3   2       80.14       94.23     22.61 o
  10   3   2      759.59      751.86     42.29 o
  11   3   2     1575.46     1525.53     54.61 o
 -11   4   2       49.70       58.21     19.71 o
 -10   4   2      137.32      152.38     21.33 o
  -9   4   2     2356.91     2372.19     64.55 o
  -8   4   2     2147.05     2215.94     58.51 o
  -7   4   2     2193.74     2246.60     67.14 o
  -6   4   2      348.46      337.93     32.65 o
  -5   4   2     4619.30     4930.69    132.55 o
  -4   4   2        7.48       20.76      5.75 o
  -3   4   2        9.62       27.80     11.69 o
  -2   4   2    14093.18    14346.52    174.38 o
  -1   4   2    33079.98    33335.75    274.24 o
   0   4   2    32966.60    33815.94    501.04 o
   1   4   2    18858.03    18048.95    304.68 o
   2   4   2     4566.47     5661.81    138.94 o
   3   4   2     1953.48     2859.95    671.52 o
   4   4   2      469.56      585.85     38.14 o
   5   4   2      120.20      142.56     25.05 o
   6   4   2     2428.39     2738.73     95.40 o
   7   4   2      131.94      138.52     22.24 o
   8   4   2      741.54      718.68     54.21 o
   9   4   2       60.37       44.11     20.36 o
  10   4   2      808.98      743.95     42.51 o
  11   4   2        7.97       11.51     16.19 o
 -11   5   2     2238.30     2253.15     65.79 o
 -10   5   2      162.03      128.46     25.23 o
  -9   5   2     1839.61     1900.26     58.58 o
  -8   5   2     1769.36     1824.16     93.11 o
  -7   5   2     5558.72     5698.26     85.30 o
  -6   5   2     4891.51     5239.99    120.27 o
  -5   5   2    10299.39    10687.82    103.97 o
  -4   5   2       57.32       68.18      8.83 o
  -3   5   2     8181.37     7965.27    107.02 o
  -2   5   2     6958.72     7457.26    103.83 o
  -1   5   2    10431.94    10009.42     70.71 o
   0   5   2     7844.47     8132.01     85.13 o
   1   5   2    34553.06    32790.52    276.48 o
   2   5   2     8134.17     8298.58     80.06 o
   3   5   2      160.45      133.94     20.31 o
   4   5   2     4181.88     4502.65     99.71 o
   5   5   2    14054.83    14709.24    200.62 o
   6   5   2        0.51       -0.37     20.79 o
   7   5   2     2648.90     2576.52     57.77 o
   8   5   2      166.79      169.07     27.62 o
   9   5   2     2818.04     2690.82     82.47 o
  10   5   2     1718.51     1679.38     52.37 o
  11   5   2       12.81       13.70     16.81 o
 -11   6   2      236.79      232.21     25.58 o
 -10   6   2     1912.46     1929.10     56.75 o
  -9   6   2      227.60      227.54     25.33 o
  -8   6   2     1876.38     1883.90     72.66 o
  -7   6   2      765.46      753.47     54.36 o
  -6   6   2     1778.20     1775.85     32.30 o
  -5   6   2        0.93        6.39     10.63 o
  -4   6   2       67.53      103.27     10.03 o
  -3   6   2     7461.02     7885.40     74.67 o
  -2   6   2    14768.10    15449.04     97.63 o
  -1   6   2       13.19       61.71     27.11 o
   0   6   2     4777.75     4923.11     67.92 o
   1   6   2     1190.11     1222.66     48.50 o
   2   6   2       22.15       30.03     10.93 o
   3   6   2     4627.73     5226.13    100.43 o
   4   6   2      432.28      635.53     41.66 o
   5   6   2       18.32       42.13     20.14 o
   6   6   2      634.06      662.18     30.21 o
   7   6   2      407.54      477.76     27.96 o
   8   6   2      214.37      244.44     30.15 o
   9   6   2      181.85      177.09     28.01 o
  10   6   2      550.04      516.92     31.02 o
  11   6   2        5.50       18.50     19.69 o
 -11   7   2     1189.08     1181.69     46.57 o
 -10   7   2     1557.39     1645.84     52.07 o
  -9   7   2     1362.74     1427.15     43.46 o
  -8   7   2     2667.39     2638.50     85.77 o
  -7   7   2     4875.96     4984.31     82.39 o
  -6   7   2     4967.33     4897.50     72.41 o
  -5   7   2     1729.88     1665.05     44.97 o
  -4   7   2    18909.05    19136.64    138.24 o
  -3   7   2     4763.41     4929.28    141.08 o
  -2   7   2     5925.91     6061.59     63.25 o
  -1   7   2     4164.74     4346.52     54.45 o
   0   7   2     9073.69     9021.52     94.95 o
   1   7   2     1111.97     1256.21     41.76 o
   2   7   2    16237.68    15891.65    130.24 o
   3   7   2     5453.51     5425.28     76.10 o
   4   7   2     5066.50     5295.27    116.10 o
   5   7   2       52.15       51.25     20.83 o
   6   7   2      304.29      242.56     19.11 o
   7   7   2     1167.51     1068.55     40.89 o
   8   7   2      861.64      815.60     38.11 o
   9   7   2      175.81      173.89     23.48 o
  10   7   2       73.60       74.38     18.68 o
  11   7   2        0.93       20.49     25.39 o
 -10   8   2      245.87      230.44     23.47 o
  -9   8   2     1331.01     1313.95     41.04 o
  -8   8   2        1.29       47.26     25.51 o
  -7   8   2     2415.20     2354.14     68.50 o
  -6   8   2       40.35       50.50     19.52 o
  -5   8   2     1805.41     1996.70    136.00 o
  -4   8   2     4243.48     4312.88    144.82 o
  -3   8   2     1863.05     1956.96     55.76 o
  -2   8   2     1056.82      997.36     24.01 o
  -1   8   2     4990.33     5238.59     68.10 o
   0   8   2     2590.27     2465.19     52.56 o
   1   8   2     1154.01     1217.83     41.50 o
   2   8   2      689.55      633.87     24.06 o
   3   8   2      427.53      462.65     25.13 o
   4   8   2     3141.06     3267.12     94.40 o
   6   8   2     4730.18     4507.38     64.46 o
   7   8   2       26.27       35.74     15.98 o
   8   8   2      348.33      370.83     28.56 o
   9   8   2      336.13      339.89     35.48 o
  10   8   2     1463.39     1387.12     57.82 o
 -10   9   2      373.07      363.25     26.44 o
  -9   9   2     2315.50     2195.97     62.11 o
  -8   9   2     3473.63     3460.94     78.11 o
  -7   9   2     1634.70     1692.42     50.56 o
  -6   9   2      722.39      713.45     31.92 o
  -5   9   2     6857.93     6524.79    131.84 o
  -4   9   2     6119.54     6168.38     89.21 o
  -3   9   2     2971.48     3051.28     64.37 o
  -2   9   2     3638.66     3490.87     81.64 o
  -1   9   2      478.91      396.03     34.44 o
   0   9   2    10739.22    10870.66    166.93 o
   1   9   2     2991.86     3049.34     65.33 o
   2   9   2      109.90      132.56     19.75 o
   3   9   2     5668.41     5648.13     73.43 o
   4   9   2     4791.68     4651.42    116.76 o
   5   9   2       23.28       40.31     11.91 o
   6   9   2      506.60      511.85     24.57 o
   7   9   2      176.42      183.46     22.01 o
   8   9   2      139.47      149.30     24.22 o
   9   9   2      133.35       97.25     26.87 o
  10   9   2       81.45       85.62     22.89 o
 -10  10   2      123.24      121.82     18.71 o
  -9  10   2      250.30      236.63     24.22 o
  -8  10   2      522.30      477.46     27.01 o
  -7  10   2      690.17      700.16     29.85 o
  -6  10   2     1443.55     1474.01     45.59 o
  -5  10   2     5995.46     6717.93    103.70 o
  -4  10   2     3984.44     4392.39    113.68 o
  -3  10   2       39.46       26.61     13.90 o
  -2  10   2      316.73      374.51     24.16 o
  -1  10   2     4322.76     4169.36    109.81 o
   0  10   2     1550.00     1618.94     71.31 o
   1  10   2     8469.16     8420.78    158.20 o
   2  10   2     1184.66     1157.07     61.30 o
   3  10   2     5113.80     4858.01     80.43 o
   4  10   2       95.19      191.01     28.14 o
   5  10   2     7432.98     7306.59     96.86 o
   6  10   2      191.07      157.37     16.16 o
   7  10   2     1563.75     1545.51     51.91 o
   8  10   2      205.98      178.98     23.39 o
   9  10   2     6076.95     6041.78    123.48 o
  10  10   2      178.77      172.81     26.52 o
 -10  11   2      602.57      579.50     38.72 o
  -9  11   2       20.25       25.75     18.96 o
  -8  11   2     1632.88     1597.88     55.65 o
  -7  11   2     1243.70     1117.98     42.89 o
  -6  11   2     1416.54     1443.05     45.79 o
  -5  11   2     3105.96     3245.75     76.07 o
  -4  11   2        2.41        5.84     14.61 o
  -3  11   2     1031.01     1008.82     41.10 o
  -2  11   2      375.82      368.63     25.99 o
  -1  11   2     4331.90     4270.79    120.90 o
   0  11   2      492.58      529.95     46.65 o
   1  11   2     5132.53     5337.50    134.05 o
   2  11   2      324.71      315.67     37.34 o
   3  11   2     1350.04     1238.01     63.06 o
   4  11   2      266.32      292.77     28.64 o
   5  11   2      524.70      574.63     30.98 o
   6  11   2       70.82       89.05     19.36 o
   7  11   2      877.95      864.61     40.05 o
   8  11   2      773.27      745.87     38.55 o
   9  11   2        1.25       18.32     22.72 o
  10  11   2       19.55       36.81     32.74 o
  -9  12   2       11.88        8.35     22.48 o
  -8  12   2        4.26       42.78     24.12 o
  -7  12   2       71.48       84.60     18.01 o
  -5  12   2      248.33      252.42     26.57 o
  -4  12   2     1834.74     1807.63     73.44 o
  -3  12   2     1116.77     1211.00     31.76 o
  -2  12   2     1343.87     1239.58     53.67 o
  -1  12   2        2.89        3.97     13.68 o
   0  12   2     9445.11     9032.98    300.20 o
   1  12   2       63.95       69.09     27.93 o
   2  12   2     9402.17     9229.83    180.51 o
   3  12   2      201.76      230.21     17.05 o
   4  12   2     8818.50     8703.42    150.25 o
   5  12   2      476.51      424.10     28.77 o
   6  12   2     5154.19     4902.42     88.38 o
   7  12   2       42.55       60.80     22.59 o
   8  12   2     8652.95     8700.17    144.74 o
   9  12   2      337.21      346.52     33.50 o
  -9  13   2       32.24       40.67     23.74 o
  -8  13   2       55.19       45.95     18.63 o
  -7  13   2      156.96      151.63     24.43 o
  -6  13   2      305.78      266.30     29.45 o
  -5  13   2       31.08       39.15     18.84 o
  -4  13   2      207.74      216.59     25.26 o
  -3  13   2      179.98      180.25     17.19 o
  -2  13   2        6.70        2.12     13.36 o
  -1  13   2      537.16      564.93     20.81 o
   0  13   2       12.91       16.73     16.68 o
   1  13   2     2270.17     2398.79     54.48 o
   2  13   2      598.89      597.70     29.12 o
   3  13   2      944.75      923.84     36.38 o
   4  13   2      899.62      924.66     37.94 o
   5  13   2      466.16      476.90     30.60 o
   6  13   2      374.77      347.21     27.98 o
   7  13   2     2199.97     2069.17     74.08 o
   8  13   2      237.59      217.84     28.52 o
   9  13   2      259.38      265.96     46.78 o
  -9  14   2      124.63      122.91     28.14 o
  -8  14   2      373.40      344.13     76.38 o
  -7  14   2     1481.55     1912.78     65.98 o
  -6  14   2       84.93       84.88     26.20 o
  -5  14   2      294.93      297.91     29.72 o
  -4  14   2      131.73      125.00     17.18 o
  -3  14   2     6415.38     6496.90     87.71 o
  -2  14   2       38.80       33.68     13.47 o
  -1  14   2     3093.58     2970.40     61.40 o
   0  14   2     1120.94     1121.73     37.56 o
   1  14   2     8787.18     8902.61    112.21 o
   2  14   2      294.01      317.65     28.93 o
   3  14   2     5894.43     5987.58    106.59 o
   4  14   2       62.29       61.83     17.72 o
   5  14   2     7303.14     7181.74    137.66 o
   6  14   2       69.85       50.39     17.20 o
   7  14   2     8857.23     9028.09    147.04 o
   8  14   2      142.84      189.29     37.13 o
   9  14   2     4028.26     4372.01    131.11 o
  -8  15   2       10.05      -16.56     19.35 o
  -7  15   2     1222.67     1199.98     52.12 o
  -6  15   2      703.56      667.85     42.23 o
  -5  15   2      287.84      262.15     29.27 o
  -4  15   2      679.97      712.12     40.60 o
  -3  15   2       21.32       22.94     14.00 o
  -2  15   2      661.74      610.34     38.68 o
  -1  15   2      585.10      620.91     30.49 o
   0  15   2     2992.72     2960.66     61.99 o
   1  15   2        2.61       18.02     15.13 o
   2  15   2     4214.87     4408.80     95.14 o
   3  15   2        5.64        4.01     17.28 o
   4  15   2     1429.59     1512.88     49.04 o
   5  15   2        0.30       11.34     17.00 o
   6  15   2      779.89      772.11     37.13 o
   7  15   2       77.06       59.85     22.38 o
   8  15   2     1159.66     1199.87     48.65 o
  -7  16   2     1676.44     1671.90     57.73 o
  -6  16   2     1305.41     1346.42     61.76 o
  -5  16   2      666.48      622.99     41.07 o
  -4  16   2      240.96      245.22     26.57 o
  -3  16   2     1310.78     1328.02     43.15 o
  -2  16   2     2912.85     3007.69     82.44 o
  -1  16   2     1057.25     1073.96     39.95 o
   0  16   2     3906.10     3743.81     62.21 o
   1  16   2      265.20      267.94     22.86 o
   2  16   2     7168.67     7133.72    123.03 o
   3  16   2      181.57      185.00     25.56 o
   4  16   2     5495.86     5821.82     92.92 o
   5  16   2        0.89        0.72     17.10 o
   6  16   2     4764.21     4742.38     83.19 o
   7  16   2      336.44      326.94     29.84 o
   8  16   2     4224.97     4375.89    144.34 o
  -7  17   2      975.00      994.50     41.86 o
  -6  17   2     2440.94     2435.70    143.56 o
  -5  17   2     2478.37     2376.85     72.23 o
  -4  17   2     2418.85     2420.37     58.92 o
  -3  17   2       25.47       68.17     19.89 o
  -2  17   2     1838.43     1817.02     91.41 o
  -1  17   2     4075.48     3982.74     76.99 o
   0  17   2     2903.44     2884.16     75.19 o
   1  17   2     3614.85     3546.01     70.45 o
   2  17   2      361.55      377.91     32.67 o
   3  17   2     1375.68     1415.56     57.21 o
   4  17   2      593.20      549.19     56.09 o
   5  17   2     2138.91     2140.81     68.43 o
   6  17   2      285.75      227.69     35.78 o
   7  17   2     1027.97     1002.96     57.68 o
  -7  18   2      111.44      296.03     42.30 o
  -6  18   2     1977.01     1862.40     57.75 o
  -5  18   2     1371.60     1377.63     91.98 o
  -4  18   2     2068.86     2081.49     53.35 o
  -3  18   2      898.15      960.23     67.74 o
  -2  18   2     2592.60     2524.88    104.63 o
  -1  18   2      629.14      639.98     41.80 o
   0  18   2     1335.00     1364.11     44.80 o
   1  18   2     3474.93     3403.26     68.92 o
   2  18   2      184.85      202.34     25.37 o
   3  18   2     4181.32     4154.38     92.86 o
   4  18   2     1191.33     1230.12     52.15 o
   5  18   2     2261.56     2228.39     65.52 o
   6  18   2      788.53      779.29     38.43 o
   7  18   2     1506.06     1586.65     64.68 o
  -6  19   2      598.12      608.37     31.08 o
  -5  19   2     3439.22     3506.11     77.38 o
  -4  19   2     3101.09     2995.39     60.70 o
  -3  19   2     5226.97     5414.65    143.87 o
  -2  19   2     1329.27     1380.14     77.53 o
  -1  19   2     3473.35     3438.89    121.17 o
   0  19   2     2214.59     2242.92     55.63 o
   1  19   2     2711.20     2642.46     59.63 o
   2  19   2      774.83      799.92     43.22 o
   3  19   2     2312.58     2237.98     66.62 o
   4  19   2     4498.91     4296.10     88.75 o
   5  19   2      564.34      564.38     33.37 o
   6  19   2      764.75      788.99     49.33 o
  -5  20   2     3043.31     2950.75     94.06 o
  -4  20   2      507.39      576.66     33.69 o
  -3  20   2     1937.31     2192.11     63.76 o
  -2  20   2      783.65      998.86     66.64 o
  -1  20   2     2359.16     2518.17    100.82 o
   0  20   2     1111.20     1194.60     72.25 o
   1  20   2     2242.48     2180.91     63.92 o
   2  20   2      311.82      305.33     28.08 o
   3  20   2      983.36      941.40     41.83 o
   4  20   2      803.87      747.20     28.75 o
   5  20   2     2268.67     2074.61     75.98 o
  -4  21   2     3819.49     3851.84    105.17 o
  -3  21   2     3062.02     2928.70     67.40 o
  -2  21   2     2874.47     2992.04     98.65 o
  -1  21   2     1670.71     1648.80     77.02 o
   0  21   2     2720.22     2781.58     99.61 o
   1  21   2      355.62      368.03     27.54 o
   2  21   2     5125.01     4734.82     85.14 o
   3  21   2     1353.57     1229.85     56.23 o
   4  21   2      677.69      675.67     44.14 o
  -2  22   2     1572.30     1622.51     47.79 o
  -1  22   2     1205.12     1361.79     64.90 o
   0  22   2     2526.83     2442.88     85.37 o
   1  22   2      123.31      112.47     25.67 o
   2  22   2     2017.54     1972.93     70.98 o
 -11   0   3     4167.10     4296.61    190.14 o
  -9   0   3     2571.29     2517.67    115.07 o
  -7   0   3    23124.83    22402.69    688.38 o
  -5   0   3    12870.69    12489.93    157.68 o
  -3   0   3    24727.94    23043.47    196.09 o
  -1   0   3    48959.37    47501.36    260.55 o
   1   0   3    50999.75    51987.16    286.31 o
   3   0   3    36542.61    35258.20    194.11 o
   5   0   3    27099.26    27287.65    268.21 o
   7   0   3    14506.86    14328.95    213.96 o
   9   0   3     6958.78     7396.96    171.30 o
  11   0   3     3667.37     3648.77    169.14 o
 -11   1   3      115.76      101.55     14.47 o
 -10   1   3     1623.16     1690.11     46.57 o
  -9   1   3      221.60      246.54     31.38 o
  -8   1   3      232.52      236.37     21.87 o
  -7   1   3      243.68      270.95     18.63 o
  -6   1   3     1389.94     1398.09     42.41 o
  -5   1   3     5100.53     5509.46     73.96 o
  -4   1   3     2664.11     2733.86     50.29 o
  -3   1   3     5358.25     5474.22     68.01 o
  -2   1   3    11568.61    11660.53     89.39 o
  -1   1   3      860.15      955.21     28.12 o
   0   1   3      778.48      781.40     30.06 o
   1   1   3     1464.84     1511.63     26.46 o
   2   1   3     6949.63     7124.68     86.84 o
   3   1   3     1868.08     1821.79     26.25 o
   4   1   3     2971.79     3222.69     37.22 o
   5   1   3      890.59     1057.52     28.66 o
   6   1   3       36.34       33.79     14.69 o
   7   1   3     1019.68     1053.50     48.69 o
   8   1   3        2.38        1.68     17.67 o
   9   1   3      182.82      199.52     24.06 o
  10   1   3       12.40       11.47     19.14 o
  11   1   3       33.53       30.31     14.84 o
 -11   2   3      665.98      651.41     27.28 o
 -10   2   3     3568.89     3714.40     63.07 o
  -9   2   3      787.85      812.17     38.92 o
  -8   2   3     5917.21     5694.17     97.32 o
  -7   2   3        2.08       13.11     15.95 o
  -6   2   3    17175.57    17313.84    213.96 o
  -5   2   3      362.58      334.18     19.72 o
  -4   2   3    19264.89    18484.71    130.78 o
  -3   2   3     1979.73     2176.62     43.32 o
  -2   2   3    61773.73    58818.80    563.87 o
  -1   2   3      216.94      188.62     13.72 o
   0   2   3    26585.24    31462.33    256.81 o
   1   2   3      821.47      944.64     38.52 o
   2   2   3    57791.63    60548.26   2012.39 o
   3   2   3     4291.00     4582.95     95.41 o
   4   2   3    20734.33    19707.14    112.46 o
   5   2   3      239.92      247.74     20.80 o
   6   2   3    15165.97    15629.72    231.09 o
   7   2   3        1.73       12.68     14.33 o
   8   2   3     6593.22     6729.73    117.16 o
   9   2   3      373.18      374.73     44.45 o
  10   2   3     5554.47     5750.33    151.63 o
  11   2   3      554.51      494.70     27.11 o
 -11   3   3      338.10      334.71     21.06 o
 -10   3   3      271.28      301.88     26.45 o
  -9   3   3      916.70      904.49     41.32 o
  -8   3   3       84.33      128.66     19.48 o
  -7   3   3     5662.75     5789.45    104.87 o
  -6   3   3      662.93      636.62     29.07 o
  -5   3   3     1159.81     1224.40     35.53 o
  -4   3   3      660.05      759.86     27.99 o
  -3   3   3     2500.00     2521.49     66.70 o
  -2   3   3      709.37      699.82     23.73 o
  -1   3   3      963.54     1029.16     21.66 o
   0   3   3     1806.10     1915.05     38.52 o
   1   3   3      260.40      281.77     13.39 o
   2   3   3     1074.88     1165.09     66.98 o
   3   3   3     1108.89     1211.73     51.27 o
   4   3   3      551.70      530.76     29.99 o
   5   3   3     2370.72     2548.43     54.20 o
   6   3   3     3505.86     3814.23    116.85 o
   7   3   3     2038.31     2050.02     63.45 o
   8   3   3      931.16      914.24     46.82 o
   9   3   3       80.11       81.37     22.50 o
  10   3   3      598.51      536.79     39.24 o
  11   3   3       99.62      110.43     21.75 o
 -11   4   3      284.59      299.47     19.13 o
 -10   4   3      834.98      896.35     39.77 o
  -9   4   3     5203.00     5038.63    110.02 o
  -8   4   3     1670.58     1742.55     53.12 o
  -7   4   3     6072.92     6292.44    223.54 o
  -6   4   3      103.97       87.15     22.68 o
  -5   4   3    14171.96    14489.29    112.73 o
  -4   4   3      249.55      251.85     17.23 o
  -3   4   3     5361.86     5683.77     79.33 o
  -2   4   3     1138.81     1231.81     39.91 o
  -1   4   3    42763.83    43145.13    190.23 o
   0   4   3      150.72      174.23      8.63 o
   1   4   3    28889.33    27162.72    790.54 o
   2   4   3      727.58      848.58     32.92 o
   3   4   3     9451.56     9492.42    141.88 o
   4   4   3     4962.37     5150.51    114.82 o
   5   4   3    10800.14    10908.33    183.62 o
   6   4   3        9.73       20.32     11.76 o
   7   4   3    11484.84    11740.42    152.90 o
   8   4   3     1049.59     1073.59     56.43 o
   9   4   3     1699.68     1795.75     65.53 o
  10   4   3     2111.25     2104.52     56.66 o
  11   4   3     1322.42     1314.06     39.59 o
 -11   5   3     1454.80     1475.07     67.29 o
 -10   5   3      140.44      143.95     18.13 o
  -9   5   3     1544.91     1609.34     54.74 o
  -8   5   3     1621.88     1731.50     66.80 o
  -7   5   3      805.14      756.37     42.36 o
  -6   5   3     2751.54     2780.61     54.16 o
  -5   5   3     2876.14     2953.66     56.97 o
  -4   5   3     1114.48     1132.42     43.03 o
  -3   5   3       94.78       91.85      9.51 o
  -2   5   3      643.19      697.29     34.04 o
  -1   5   3      509.13      473.58     12.40 o
   0   5   3     2001.33     1946.60     35.16 o
   1   5   3     1506.15     1672.03    141.17 o
   2   5   3        1.39       45.12     14.25 o
   3   5   3      332.54      325.51     31.45 o
   4   5   3      215.73      220.16     29.28 o
   5   5   3       77.25      119.40     26.82 o
   6   5   3     1954.08     1921.89     45.69 o
   7   5   3     1014.35      993.27     48.37 o
   8   5   3     1125.63      999.86     51.93 o
   9   5   3      732.03      678.85     36.99 o
  10   5   3      159.65      150.32     21.54 o
  11   5   3      694.39      726.49     37.64 o
 -11   6   3     2111.31     2128.64     61.02 o
 -10   6   3      650.16      676.60     29.87 o
  -9   6   3     1080.88     1116.04     46.23 o
  -8   6   3     3008.64     3047.33    192.57 o
  -7   6   3     3234.45     3214.30     67.14 o
  -6   6   3      606.70      499.46     33.42 o
  -5   6   3     3572.39     3636.81     65.61 o
  -4   6   3     9297.81     9859.19    100.08 o
  -3   6   3     2382.80     2380.39     37.01 o
  -2   6   3     8224.71     8409.32    136.20 o
  -1   6   3     1946.77     2091.69     47.23 o
   0   6   3     3413.96     3192.09     61.81 o
   1   6   3       53.12       90.12     18.99 o
   2   6   3     3338.35     3245.00     66.36 o
   3   6   3      634.12      736.42     43.88 o
   4   6   3    12455.26    13007.74    191.83 o
   5   6   3     3305.18     3543.45    110.29 o
   6   6   3     2670.75     2383.30     69.76 o
   7   6   3     1031.99     1050.07     53.04 o
   8   6   3     1235.15     1260.84     57.42 o
   9   6   3      447.60      401.66     31.19 o
  10   6   3      317.97      355.51     26.42 o
  11   6   3      689.43      637.73     48.91 o
 -10   7   3     4120.19     4257.63    112.25 o
  -9   7   3      584.67      539.00     28.45 o
  -8   7   3      768.25      797.41     49.85 o
  -7   7   3      433.29      434.59     28.73 o
  -6   7   3     4023.81     4008.29     79.63 o
  -5   7   3      346.97      335.91     25.86 o
  -4   7   3    10137.55    10755.79    208.71 o
  -3   7   3      606.21      644.86     20.61 o
  -2   7   3     4467.33     4524.98     49.57 o
  -1   7   3       11.88       44.13      7.69 o
   0   7   3      226.11      197.23     20.99 o
   1   7   3      508.57      595.94     32.08 o
   2   7   3     1221.90     1154.29     42.41 o
   3   7   3     2303.35     2170.80     59.36 o
   4   7   3      239.56      259.82     31.38 o
   5   7   3      195.54      249.73     33.30 o
   6   7   3      250.34      251.33     18.56 o
   7   7   3      922.18      924.92     41.74 o
   8   7   3     1263.83     1199.94     48.14 o
   9   7   3     1389.27     1388.18     50.79 o
  10   7   3      181.00      178.71     21.15 o
 -10   8   3     3336.40     3396.99     65.46 o
  -9   8   3        0.39       -2.67     15.42 o
  -8   8   3      945.51      943.77     53.26 o
  -7   8   3        5.62        0.81     19.29 o
  -6   8   3     2819.88     3037.69     61.10 o
  -5   8   3     1152.82     1125.16     28.51 o
  -4   8   3     7930.43     8156.30    122.05 o
  -3   8   3     5040.93     6112.99     81.14 o
  -2   8   3      125.31      196.50     21.08 o
  -1   8   3      203.17      278.34     21.76 o
   0   8   3      468.90      453.81     28.25 o
   1   8   3      178.98      724.95    309.43 o
   2   8   3       24.80       37.17     16.21 o
   3   8   3     3349.76     3593.65     77.60 o
   4   8   3      696.91     1020.31    184.99 o
   5   8   3      137.09      117.54     21.69 o
   6   8   3     2102.84     2114.09     64.30 o
   7   8   3      138.11      134.81     18.29 o
   8   8   3      755.03      671.23     38.03 o
   9   8   3      333.05      322.49     28.40 o
  10   8   3      606.06      548.93     38.60 o
 -10   9   3      399.36      388.61     25.70 o
  -9   9   3     5102.23     5324.08     79.67 o
  -8   9   3       75.64       83.83     24.35 o
  -7   9   3     6256.71     6522.98     96.03 o
  -6   9   3        0.40        2.49     12.93 o
  -5   9   3     5741.53     5458.46    110.83 o
  -4   9   3      564.44      581.59     28.24 o
  -3   9   3    14312.24    15188.76    202.90 o
  -2   9   3       72.81       38.05     19.85 o
  -1   9   3     2366.92     2129.79     71.51 o
   0   9   3     2413.27     2341.58     58.42 o
   1   9   3      994.27      885.80     59.55 o
   2   9   3     2082.97     2046.36    109.13 o
   3   9   3     3283.87     3375.49    129.88 o
   4   9   3     9009.93     8768.54    187.32 o
   5   9   3       97.59       62.22     13.38 o
   6   9   3     1214.94     1058.22     34.21 o
   7   9   3      152.98      133.83     21.18 o
   8   9   3      211.31      214.00     24.31 o
   9   9   3       12.97       10.08     24.05 o
  10   9   3     2608.55     2606.00     73.93 o
 -10  10   3      276.62      243.08     19.93 o
  -9  10   3     2940.13     3017.77     56.57 o
  -8  10   3      542.37      498.76     31.45 o
  -7  10   3     1922.68     1944.76     78.49 o
  -6  10   3      282.60      319.06     27.15 o
  -5  10   3     4053.48     4141.23     82.17 o
  -4  10   3      259.21      275.36     28.14 o
  -3  10   3     1392.27     1389.95     68.34 o
  -2  10   3     3778.77     3987.07    112.03 o
  -1  10   3     3040.36     3124.21     99.71 o
   0  10   3      674.06      512.78     44.50 o
   1  10   3      376.46      248.84     32.03 o
   2  10   3     1591.27     1644.50     55.81 o
   3  10   3      507.57      493.09     33.49 o
   4  10   3      595.12      595.74     27.03 o
   5  10   3      515.78      701.60     49.79 o
   6  10   3      708.59      809.35     34.80 o
   7  10   3      726.47      661.52     36.25 o
   8  10   3       64.20       73.05     18.95 o
   9  10   3       22.89       44.05     24.30 o
  10  10   3       16.11       32.24     21.49 o
  -9  11   3      120.80      132.79     28.56 o
  -8  11   3     6802.69     6846.23    134.87 o
  -7  11   3     1131.67     1085.33     41.38 o
  -6  11   3     4476.64     4461.02     94.86 o
  -5  11   3     1551.96     1453.04     51.74 o
  -4  11   3     8346.49     7883.78    113.35 o
  -3  11   3     2429.21     2405.06     77.00 o
  -2  11   3     5066.40     5067.16    132.43 o
  -1  11   3      701.10      626.29     50.03 o
   0  11   3     6204.59     5885.87    144.77 o
   1  11   3     6920.70     7096.96    157.38 o
   2  11   3     8854.02     8675.39    168.11 o
   3  11   3     2388.85     2355.76     62.87 o
   4  11   3     1023.29      933.82     48.06 o
   5  11   3     3340.08     3170.98     67.72 o
   6  11   3      319.53      338.34     26.61 o
   7  11   3     1575.94     1607.65     53.71 o
   8  11   3      797.67      901.49     52.53 o
   9  11   3     1773.71     1822.44     89.27 o
  -9  12   3      145.96      149.03     19.00 o
  -8  12   3     4802.95     4778.81    331.09 o
  -7  12   3     1269.83     1195.68     53.27 o
  -6  12   3     2582.77     2577.64     74.41 o
  -5  12   3     2740.76     2856.32     73.81 o
  -4  12   3     1352.87     1327.03     48.22 o
  -3  12   3     3627.79     3475.29    107.44 o
  -2  12   3     3935.41     3822.84     64.86 o
  -1  12   3     3031.72     2994.47    108.32 o
   0  12   3     3832.86     3809.57    122.34 o
   1  12   3      411.23      337.00     43.67 o
   2  12   3      575.44      642.38     36.36 o
   3  12   3    11889.20    12099.28    253.84 o
   4  12   3      667.54      634.98     41.78 o
   5  12   3     1205.60     1165.53     43.85 o
   6  12   3        0.38       75.06     28.11 o
   7  12   3     1070.82     1120.39     56.03 o
   8  12   3      732.90      840.94     38.77 o
   9  12   3      397.10      416.55     34.35 o
  -9  13   3     3188.55     3066.12    117.17 o
  -8  13   3      891.27      924.44     48.98 o
  -7  13   3     5191.03     5220.75    143.92 o
  -6  13   3     1732.32     1686.95     62.03 o
  -5  13   3     2849.44     2917.47     63.09 o
  -4  13   3     1910.25     1797.24     48.09 o
  -3  13   3     8690.41     8227.51    124.61 o
  -2  13   3     6709.46     6730.44     87.32 o
  -1  13   3    12927.86    12964.55    144.28 o
   0  13   3     5698.32     5714.57     77.50 o
   1  13   3     7396.39     7767.88    116.01 o
   2  13   3     2577.98     2641.26     55.81 o
   3  13   3     1563.38     1538.95     46.74 o
   4  13   3     3007.32     2959.02     85.64 o
   5  13   3     3000.77     3028.76     69.73 o
   6  13   3     1564.75     1585.27     51.47 o
   7  13   3      564.09      569.23     41.81 o
   8  13   3     1472.86     1563.26     58.75 o
   9  13   3      322.40      226.45     40.52 o
  -8  14   3     1006.61     1062.76     86.72 o
  -7  14   3     2912.33     2862.82     79.13 o
  -6  14   3     1588.37     1633.60     61.91 o
  -5  14   3      320.90      356.58     24.83 o
  -4  14   3     3810.67     3728.54    103.24 o
  -3  14   3     3530.83     3453.26    118.74 o
  -2  14   3     7224.06     7153.71    166.90 o
  -1  14   3     3992.70     3956.55     85.47 o
   0  14   3     3410.72     3355.50     62.92 o
   1  14   3     5079.58     5039.62     78.86 o
   2  14   3     4704.39     4887.97     96.29 o
   3  14   3     4566.81     4717.45     82.27 o
   4  14   3     5417.02     5630.88     90.22 o
   5  14   3      450.61      476.82     31.32 o
   6  14   3     2316.67     2300.32     60.71 o
   7  14   3     2308.28     2566.26    102.05 o
   8  14   3      524.34      599.77     36.90 o
  -8  15   3     1614.70     1546.56     85.89 o
  -7  15   3      971.76      974.86     68.85 o
  -6  15   3     3372.63     3299.55     85.81 o
  -5  15   3     1520.83     1478.60     46.96 o
  -4  15   3     2834.15     2763.13     62.20 o
  -3  15   3     3526.28     3561.28    122.29 o
  -2  15   3     5347.61     5413.59    251.93 o
  -1  15   3     5956.73     6085.82     88.07 o
   0  15   3     6122.42     6229.78     99.56 o
   1  15   3      222.32      231.04     20.87 o
   2  15   3     3142.85     3037.33     78.57 o
   3  15   3     5022.97     5075.46    101.00 o
   4  15   3     3201.60     3254.37     69.68 o
   5  15   3     2369.51     2392.52     64.21 o
   6  15   3     4334.10     4530.26     82.76 o
   7  15   3      336.94      349.04     32.39 o
   8  15   3      902.32      921.76     41.53 o
  -8  16   3      211.75      433.61     46.95 o
  -7  16   3     1163.16     1310.33     57.91 o
  -6  16   3     1643.47     1647.80     68.16 o
  -5  16   3     2085.28     2171.43    137.73 o
  -4  16   3     1442.23     1508.43     59.17 o
  -3  16   3     4076.67     3974.67    131.83 o
  -2  16   3     4217.78     4133.33     92.01 o
  -1  16   3     6969.58     6766.00    120.40 o
   0  16   3     1972.17     1882.38     51.37 o
   1  16   3     6000.81     6027.70    111.20 o
   2  16   3     3779.82     3818.45     89.24 o
   3  16   3      136.32      148.03     23.55 o
   4  16   3     1718.63     1844.23     61.77 o
   5  16   3     4633.27     4425.36     96.19 o
   6  16   3     5343.80     5469.11     86.72 o
   7  16   3     1326.36     1385.26     69.91 o
  -7  17   3      694.43      678.33     38.30 o
  -6  17   3     1795.56     1762.84     58.92 o
  -5  17   3     1847.65     1962.16     64.76 o
  -4  17   3      734.38      723.75     44.14 o
  -3  17   3     2308.88     2361.70    102.02 o
  -2  17   3     5062.63     5090.60    149.92 o
  -1  17   3     2596.25     2522.35     72.38 o
   0  17   3      325.23      275.53     20.74 o
   1  17   3     5232.10     5272.98    104.62 o
   2  17   3     1054.86     1110.54     50.12 o
   3  17   3     2820.56     2896.23     77.48 o
   4  17   3      581.92      610.12     40.89 o
   5  17   3     3367.79     3308.49     80.62 o
   6  17   3      266.04      253.93     34.43 o
   7  17   3     2160.97     2104.60     58.45 o
  -6  18   3      777.29      773.52     37.48 o
  -5  18   3     1762.94     1678.56     85.52 o
  -4  18   3     2539.42     2633.95     73.84 o
  -3  18   3      894.32     1047.08     70.23 o
  -2  18   3     1345.03     1453.06     81.76 o
  -1  18   3     2571.35     2557.06     59.69 o
   0  18   3     2493.47     2517.64     58.80 o
   1  18   3     2616.02     2539.39     73.37 o
   2  18   3      963.09     1001.73     47.56 o
   3  18   3     2234.56     2293.02     67.78 o
   4  18   3     1896.45     1819.03     60.60 o
   5  18   3     5967.80     6142.74    130.58 o
   6  18   3      699.13      679.84     43.03 o
  -6  19   3      580.08      622.61     46.27 o
  -5  19   3      137.99      133.96     19.64 o
  -4  19   3      561.75      541.12     35.02 o
  -3  19   3      524.80      540.94     36.22 o
  -2  19   3     1292.58     1359.40     76.21 o
  -1  19   3       27.02       43.04     17.61 o
   0  19   3     1385.74     1373.62     53.48 o
   1  19   3     2247.57     2176.35     66.53 o
   2  19   3     2515.11     2411.07     68.31 o
   3  19   3       53.11       51.47     17.75 o
   4  19   3     1794.19     1908.11     58.05 o
   5  19   3        1.82       -2.47     14.30 o
   6  19   3     2104.46     2102.46     71.99 o
  -5  20   3     1751.87     1784.36     74.03 o
  -4  20   3      205.47      187.39     22.19 o
  -3  20   3      127.11      131.86     21.53 o
  -2  20   3      645.74      689.50     55.15 o
  -1  20   3      626.27      666.52     53.16 o
   0  20   3     2407.15     2495.98     67.12 o
   1  20   3      917.97      919.39     42.36 o
   2  20   3     1076.51     1018.96     43.72 o
   3  20   3      671.31      611.42     48.47 o
   4  20   3     4249.68     4029.41     77.29 o
   5  20   3       13.33       21.35     18.19 o
  -4  21   3      260.93      262.72     32.10 o
  -3  21   3        0.41        4.38     15.81 o
  -2  21   3     1132.56     1058.30     42.99 o
  -1  21   3      762.50      723.18     52.70 o
   0  21   3        9.93       -0.53     23.31 o
   1  21   3      326.53      307.42     25.32 o
   2  21   3       14.62       24.47     14.01 o
   3  21   3     2098.16     1991.64     52.82 o
   4  21   3      800.66      749.58     31.49 o
  -2  22   3        1.03       -7.64     19.95 o
  -1  22   3      701.76      688.68     31.94 o
   0  22   3       40.64       39.39     22.14 o
   1  22   3      255.55      228.75     30.89 o
   2  22   3      333.41      352.96     33.64 o
 -10   0   4      117.64       86.87     33.98 o
  -8   0   4     4849.24     4648.38    144.08 o
  -6   0   4      458.71      408.35     32.38 o
  -4   0   4     1595.56     1635.39     64.47 o
  -2   0   4     3607.39     3703.53     83.05 o
   0   0   4     4893.39     5139.27    108.26 o
   2   0   4       30.43      240.46     31.69 o
   4   0   4     4223.62     4292.41     85.07 o
   6   0   4     2699.80     2648.44     99.08 o
   8   0   4      137.52      143.68     33.30 o
  10   0   4     3144.12     3119.69    126.71 o
 -11   1   4     2968.23     3121.50     57.29 o
 -10   1   4     3554.99     3744.84     95.15 o
  -9   1   4     8086.99     8178.83    141.89 o
  -8   1   4    13285.40    12828.06    136.68 o
  -7   1   4     9109.21     8858.02    105.13 o
  -6   1   4    16227.46    15810.79    122.93 o
  -5   1   4     9826.88     9724.72    103.64 o
  -4   1   4     4121.93     3503.02     65.75 o
  -3   1   4    16003.66    15761.80    127.14 o
  -2   1   4    19287.30    18714.29    129.94 o
  -1   1   4     7303.88     7070.87     82.65 o
   0   1   4    43643.67    38952.05    629.06 o
   1   1   4     2445.04     2372.87     52.58 o
   2   1   4    17001.71    16312.97    119.05 o
   3   1   4     1748.57     1596.70     50.63 o
   4   1   4     1561.47     1342.09     38.40 o
   5   1   4       11.82       -5.21     12.04 o
   6   1   4     1284.85     1203.23     90.64 o
   7   1   4      664.90      737.59     38.78 o
   8   1   4     2228.70     2284.75     68.57 o
   9   1   4      132.32      124.36     22.86 o
  10   1   4      240.60      213.14     27.75 o
  11   1   4       23.69       13.20     15.16 o
 -11   2   4     1049.55     1075.79     32.50 o
 -10   2   4      399.13      414.61     37.78 o
  -9   2   4     1190.89     1188.92     58.03 o
  -8   2   4      365.81      367.18     28.08 o
  -7   2   4      272.13      293.24     28.24 o
  -6   2   4     1347.89     1290.09     31.21 o
  -5   2   4     1122.57     1130.43     30.96 o
  -4   2   4     1013.50      969.40     50.93 o
  -3   2   4     1405.41     1451.75     39.76 o
  -2   2   4     7460.03     7539.88    267.38 o
  -1   2   4      624.85      699.46     27.85 o
   0   2   4     8898.22     8657.67     95.12 o
   1   2   4     2415.00     2695.70     49.51 o
   2   2   4     2118.98     2810.19     64.55 o
   3   2   4      982.03     1131.39     31.38 o
   4   2   4     2575.74     2915.25    600.84 o
   5   2   4      736.14      732.42     31.35 o
   6   2   4     4481.57     4720.70     90.69 o
   7   2   4     1003.96      941.70     42.51 o
   8   2   4     3649.19     3687.16    126.21 o
   9   2   4     1501.36     1599.10     87.02 o
  10   2   4        5.62       12.56     20.60 o
  11   2   4     1046.02     1003.94     34.26 o
 -11   3   4     4050.43     4143.71     69.00 o
 -10   3   4     3395.86     3344.89     91.41 o
  -9   3   4     5492.50     5355.60     93.42 o
  -8   3   4     1499.71     1510.13     49.33 o
  -7   3   4    16262.50    15989.47    177.38 o
  -6   3   4     5552.35     5578.65     95.43 o
  -5   3   4    15021.83    14684.14    137.12 o
  -4   3   4     6037.77     6340.51    114.53 o
  -3   3   4    19186.28    18288.96    405.45 o
  -2   3   4     1463.80     1450.62     49.05 o
  -1   3   4    28821.25    27416.19    196.71 o
   0   3   4     6702.25     6259.97     73.34 o
   1   3   4    15909.41    15283.25    244.49 o
   2   3   4       50.10       65.42     12.31 o
   3   3   4    15376.21    15632.52    175.39 o
   4   3   4      311.33      403.99     23.50 o
   5   3   4     7441.46     7357.76     98.39 o
   6   3   4      305.85      304.95     36.12 o
   7   3   4     2425.89     2408.31     69.53 o
   8   3   4     1562.53     1537.53     85.16 o
   9   3   4     1515.05     1584.41     65.33 o
  10   3   4      134.00      123.26     24.48 o
  11   3   4     1096.27     1151.97     35.87 o
 -11   4   4      586.22      565.55     33.71 o
 -10   4   4     1371.32     1331.29     59.53 o
  -9   4   4     1011.08      966.61     50.66 o
  -8   4   4       72.41       75.54     19.18 o
  -7   4   4     2112.56     2087.25     67.28 o
  -6   4   4      181.29      196.33     18.30 o
  -5   4   4     5536.45     5794.17     73.31 o
  -4   4   4     2872.60     2985.17     58.57 o
  -3   4   4    14041.89    13956.06    176.04 o
  -2   4   4     2766.28     2868.39     51.52 o
  -1   4   4    16766.62    16627.32     94.10 o
   0   4   4     1479.08     1506.44     29.27 o
   1   4   4    25984.04    25325.25    139.39 o
   2   4   4     4682.94     4820.57    236.05 o
   3   4   4     9827.68     9675.83    240.99 o
   4   4   4      182.40      162.27     17.36 o
   5   4   4     9489.89     9230.61    435.32 o
   6   4   4      933.09      854.15     39.73 o
   7   4   4     9472.95     9483.70    139.72 o
   8   4   4     2406.42     2340.73     74.11 o
   9   4   4     3103.22     3068.84     71.05 o
  10   4   4      688.79      764.10     45.11 o
  11   4   4      800.17      794.87     37.90 o
 -10   5   4     4513.29     4499.73     96.02 o
  -9   5   4     1479.68     1497.12     51.81 o
  -8   5   4     3939.04     3930.43    104.07 o
  -7   5   4      215.47      227.12     28.44 o
  -6   5   4    11196.45    11151.27    114.84 o
  -5   5   4     2786.49     3019.37     79.05 o
  -4   5   4    28954.96    30121.02    443.32 o
  -3   5   4      110.05      137.48     22.66 o
  -2   5   4    16472.80    15700.91     95.45 o
  -1   5   4      646.90      772.13     56.76 o
   0   5   4    24266.33    23488.56    168.75 o
   1   5   4      250.44      238.06     19.27 o
   2   5   4     8641.64     8051.45    119.23 o
   3   5   4     2791.54     2903.80     62.60 o
   4   5   4    34283.66    33662.91    206.63 o
   5   5   4       13.41       12.79     13.35 o
   6   5   4     9530.19     9317.47    139.33 o
   7   5   4      677.42      675.21     34.94 o
   8   5   4     1883.30     1783.37     56.42 o
   9   5   4      352.96      333.53     28.51 o
  10   5   4     3892.22     4000.29    159.18 o
 -10   6   4     1236.97     1232.25     43.50 o
  -9   6   4       23.06       14.63     17.93 o
  -8   6   4      609.87      596.39     60.33 o
  -7   6   4      231.94      225.87     46.15 o
  -6   6   4     7362.73     7430.34     94.56 o
  -5   6   4      364.65      417.86     25.51 o
  -4   6   4    20121.74    20716.50    360.12 o
  -3   6   4     3831.94     4333.03    178.70 o
  -2   6   4     9237.58     9279.19    101.43 o
  -1   6   4        5.95       38.18     21.59 o
   0   6   4    26704.72    26970.61    222.39 o
   1   6   4       92.85      144.61     13.92 o
   2   6   4    29079.96    27938.65    189.37 o
   3   6   4     6611.87     6850.84     99.37 o
   4   6   4    17348.74    17567.97    135.96 o
   5   6   4     1357.06     1290.22     40.80 o
   6   6   4     9810.22     9328.10    136.35 o
   7   6   4     1782.10     1839.11     62.66 o
   8   6   4    12127.96    11882.39    143.60 o
   9   6   4      234.34      277.17     27.01 o
  10   6   4     3172.44     3125.47     65.77 o
 -10   7   4      105.38       93.95     15.12 o
  -9   7   4     3251.30     3329.37     88.83 o
  -8   7   4      752.32      712.00     45.70 o
  -7   7   4     1879.97     1798.75     63.17 o
  -6   7   4      144.68      128.63     20.19 o
  -5   7   4    12450.12    12279.22    184.42 o
  -4   7   4      528.09      511.29     29.19 o
  -3   7   4    22740.19    22266.27    409.73 o
  -2   7   4       26.58       37.61      8.66 o
  -1   7   4    19797.01    18366.43    197.81 o
   0   7   4     2728.43     2831.75     46.05 o
   1   7   4    15223.26    13703.49    129.99 o
   2   7   4      390.13      333.38     54.92 o
   3   7   4    21513.55    21673.48    328.70 o
   4   7   4     5552.96     5408.39    171.87 o
   5   7   4    19369.67    18698.46    195.48 o
   6   7   4      122.41      146.41     24.65 o
   7   7   4     5658.94     5483.03     97.29 o
   8   7   4      747.47      747.60     40.41 o
   9   7   4     5395.95     5564.55     96.60 o
  10   7   4      409.04      422.89     27.25 o
 -10   8   4      379.47      402.98     22.49 o
  -9   8   4     1159.88     1193.54     45.02 o
  -8   8   4       55.93       53.49     23.74 o
  -7   8   4     3085.05     3096.32     68.40 o
  -6   8   4       13.04       24.46     13.05 o
  -5   8   4     9710.34     9820.48    248.64 o
  -4   8   4    11563.90    12284.53    242.66 o
  -3   8   4    12665.04    14312.56    500.27 o
  -2   8   4      498.81      467.17     19.11 o
  -1   8   4    25344.74    24466.62    182.70 o
   0   8   4     4264.98     4257.55     77.06 o
   1   8   4    13448.50    12815.73    105.90 o
   2   8   4       46.05       81.60     44.89 o
   3   8   4    27857.35    26799.19    380.44 o
   4   8   4     3768.36     3769.06    151.81 o
   5   8   4    19910.53    18864.13    186.73 o
   6   8   4      763.42      738.77     37.72 o
   7   8   4     6131.82     6030.81    103.64 o
   8   8   4        2.69       22.68     19.91 o
   9   8   4     5541.98     5363.61    119.52 o
  10   8   4      669.55      635.51     30.81 o
 -10   9   4      832.87      823.17     27.70 o
  -9   9   4     1157.91     1155.16     36.24 o
  -8   9   4     1803.65     1817.80     68.08 o
  -7   9   4     1939.12     1982.51     93.42 o
  -6   9   4     5541.11     5422.00     84.35 o
  -5   9   4     1415.37     1421.63     42.89 o
  -4   9   4     7975.86     7882.42    100.59 o
  -3   9   4     1175.40     1143.45     39.40 o
  -2   9   4    13254.12    13387.15    156.69 o
  -1   9   4     7373.81     7680.21    105.65 o
   0   9   4     4102.81     3440.92     54.16 o
   1   9   4     1790.69     1651.72     40.38 o
   2   9   4    30420.38    29960.15    633.27 o
   3   9   4     1343.75     1483.99    100.29 o
   4   9   4     7370.46     6841.87    212.10 o
   5   9   4     5635.26     5342.64     64.54 o
   6   9   4     7449.93     7280.24    185.10 o
   7   9   4      313.49      332.21     28.85 o
   8   9   4    11676.34    10928.17    173.38 o
   9   9   4      488.77      462.44     30.87 o
  10   9   4     3162.69     3249.81     78.36 o
 -10  10   4      119.34      101.53     29.61 o
  -9  10   4     2605.84     2594.29     50.99 o
  -8  10   4     1948.82     1961.35     69.49 o
  -7  10   4        5.10       -1.40     20.20 o
  -6  10   4     3141.49     3133.43     77.67 o
  -5  10   4     6711.12     6858.14    106.35 o
  -4  10   4     7848.19     8760.25    362.09 o
  -3  10   4        6.78       48.37     25.41 o
  -2  10   4     8326.46     8493.94    169.15 o
  -1  10   4     4221.11     4088.21    118.12 o
   0  10   4    11158.93    10779.74    395.53 o
   1  10   4     3253.31     3235.73     89.95 o
   2  10   4    16486.41    16115.30    177.44 o
   3  10   4      514.28      385.74     61.00 o
   4  10   4    15761.38    15455.42    278.58 o
   5  10   4     2346.98     2450.83     51.01 o
   6  10   4     7208.55     7213.85    132.73 o
   7  10   4      391.57      374.14     49.22 o
   8  10   4     4420.66     4370.16    153.26 o
   9  10   4      832.58      685.30     43.93 o
  -9  11   4      423.94      462.71     34.70 o
  -8  11   4     4175.15     4025.52    145.29 o
  -7  11   4     1669.07     1563.34     63.38 o
  -6  11   4     1759.52     1796.74     60.81 o
  -5  11   4      168.54      178.07     18.66 o
  -4  11   4     3905.16     3805.08     84.80 o
  -3  11   4     7129.88     6972.26    114.13 o
  -2  11   4     3604.53     3738.85    119.24 o
  -1  11   4     4697.43     4557.04    131.59 o
   0  11   4     7220.51     6978.62    159.70 o
   1  11   4    12339.35    11648.61    128.89 o
   2  11   4     4068.13     4011.86    116.25 o
   3  11   4    11633.43    11482.00    154.31 o
   4  11   4        2.88        5.72     18.94 o
   5  11   4     5923.22     5869.39     91.73 o
   6  11   4     1211.77     1210.12     38.54 o
   7  11   4     5628.54     5514.83    128.22 o
   8  11   4       64.58       82.50     27.57 o
   9  11   4     4641.46     4522.51    101.50 o
  -9  12   4      240.70      259.74     26.78 o
  -8  12   4      956.04     1025.17     75.84 o
  -7  12   4     1552.64     1593.65     64.48 o
  -6  12   4     2510.49     2554.68     73.09 o
  -5  12   4      703.31     1194.59     64.47 o
  -4  12   4     2004.11     2046.81     64.09 o
  -3  12   4     1527.62     1532.50     80.94 o
  -2  12   4     2101.87     1968.81     85.23 o
  -1  12   4     5874.57     5807.85     83.05 o
   0  12   4     6527.13     6796.12    110.04 o
   1  12   4     7434.70     7585.56    109.91 o
   2  12   4     1162.96     1068.99     34.75 o
   3  12   4     4691.38     4760.92    104.35 o
   4  12   4       49.90       37.07     21.88 o
   5  12   4     2201.13     2162.67     74.34 o
   6  12   4       66.12      130.37     26.04 o
   7  12   4     5411.62     5605.42    114.94 o
   8  12   4      776.10      673.68     67.08 o
   9  12   4     1922.93     1857.29     63.97 o
  -9  13   4     4341.36     4249.01    129.32 o
  -8  13   4      372.28      340.23     52.30 o
  -7  13   4     2442.65     2516.47     79.66 o
  -6  13   4        3.06        7.62     17.57 o
  -5  13   4     6413.53     6673.38    152.62 o
  -4  13   4      872.89      854.12     54.82 o
  -3  13   4     6989.39     6946.82    163.79 o
  -2  13   4     1972.42     2003.53     62.36 o
  -1  13   4     1693.81     1626.16     78.84 o
   0  13   4     3280.52     3400.48     77.74 o
   1  13   4     2318.19     2462.88     57.20 o
   2  13   4     3714.71     3673.11     58.55 o
   3  13   4     4130.33     4240.14    101.48 o
   4  13   4     3093.04     3193.37     90.43 o
   5  13   4       76.10       66.55     17.47 o
   6  13   4     3195.20     3256.94     70.73 o
   7  13   4      490.11      459.86     37.10 o
   8  13   4     2520.78     2593.23    122.86 o
   9  13   4       74.49      120.08     33.97 o
  -8  14   4      152.07      132.02     36.74 o
  -7  14   4     3097.23     2984.05    110.79 o
  -5  14   4      806.58      835.34     35.38 o
  -4  14   4      542.58      567.30     32.78 o
  -3  14   4     2625.90     2747.40     75.40 o
  -2  14   4       82.91      106.09     33.57 o
  -1  14   4      465.60      432.76     46.12 o
   0  14   4     1329.71     1343.88     52.38 o
   1  14   4     1840.04     1964.86     62.29 o
   2  14   4     1468.95     1514.24     40.16 o
   3  14   4      500.17      578.37     35.62 o
   4  14   4      273.27      275.88     33.18 o
   5  14   4        8.57       20.18     22.06 o
   6  14   4     1123.05     1154.41     43.44 o
   7  14   4       26.68      110.44     46.75 o
   8  14   4      995.29     1055.44     77.37 o
  -8  15   4     2719.85     2724.23    105.33 o
  -7  15   4       64.82       77.05     22.45 o
  -6  15   4     7131.07     7538.64    234.38 o
  -5  15   4        0.84        8.98     23.65 o
  -4  15   4     4093.41     4173.65    116.13 o
  -3  15   4       59.92       70.58     29.79 o
  -2  15   4     3904.94     3957.63     90.11 o
  -1  15   4     1483.25     1632.33     60.89 o
   0  15   4     1272.49     1220.39     51.91 o
   1  15   4      728.27      685.17     31.94 o
   2  15   4     2489.84     2465.08     60.02 o
   3  15   4       28.08       35.06     16.09 o
   4  15   4       27.00       31.57     27.84 o
   5  15   4     2945.64     3028.01     72.58 o
   6  15   4      185.13      157.85     19.96 o
   7  15   4     1426.22     1379.01     53.54 o
   8  15   4      119.45      115.80     31.98 o
  -7  16   4      273.94      429.94     94.70 o
  -6  16   4     1771.43     1759.44     77.45 o
  -5  16   4      917.75      899.19     46.17 o
  -4  16   4      244.33      235.53     27.91 o
  -3  16   4       76.33       70.80     17.30 o
  -2  16   4       34.69       71.15     20.02 o
  -1  16   4      330.26      349.32     31.47 o
   0  16   4        0.73       12.97     18.81 o
   1  16   4      866.80      876.05     36.32 o
   2  16   4      938.83      903.61     44.43 o
   3  16   4       67.72       89.75     18.49 o
   4  16   4       42.75       39.01     21.91 o
   5  16   4      249.72      305.44     24.19 o
   6  16   4      164.07      150.24     18.03 o
   7  16   4       37.62       50.01     17.17 o
  -7  17   4     3635.22     3561.39     77.13 o
  -6  17   4       15.07        7.53     18.58 o
  -5  17   4     3252.81     3308.27    100.23 o
  -4  17   4        3.61       24.98     23.20 o
  -3  17   4     1322.30     1281.18     55.39 o
  -2  17   4      366.39      354.55     30.87 o
  -1  17   4     3576.13     3540.18    119.24 o
   0  17   4      590.40      561.62     30.94 o
   1  17   4     2269.97     2160.28     99.21 o
   2  17   4      253.43      235.80     26.25 o
   3  17   4      210.62      235.04     26.54 o
   4  17   4      331.73      368.66     33.51 o
   5  17   4      549.07      527.47     28.72 o
   6  17   4       41.75       34.24     12.95 o
   7  17   4       55.50       62.28     28.69 o
  -6  18   4       46.40       83.49     21.06 o
  -5  18   4       49.33       73.65     19.86 o
  -4  18   4     2762.66     2603.30     72.29 o
  -3  18   4      538.00      551.85     49.34 o
  -2  18   4      165.51      179.77     24.62 o
  -1  18   4       53.07       47.36     16.64 o
   0  18   4     2089.93     1984.94     64.45 o
   1  18   4       71.66       66.70     21.13 o
   2  18   4     1525.42     1632.83     57.14 o
   3  18   4        0.64       -5.40     17.70 o
   4  18   4      657.06      574.44     37.77 o
   5  18   4      634.45      636.24     29.10 o
   6  18   4      198.73      204.91     21.33 o
  -5  19   4        2.64        0.78     16.46 o
  -4  19   4     1791.37     1706.81     56.00 o
  -3  19   4      100.66      331.76     57.61 o
  -2  19   4      905.25      959.28     40.44 o
  -1  19   4      883.65      920.89     44.03 o
   0  19   4     1485.19     1572.06     55.90 o
   1  19   4      202.16      187.97     43.33 o
   2  19   4        4.41       10.61     15.80 o
   3  19   4      163.86      163.50     21.70 o
   4  19   4      477.95      475.80     30.30 o
   5  19   4      195.29      175.52     19.06 o
  -4  20   4      245.77      237.93     25.29 o
  -3  20   4     2985.10     2806.67     71.65 o
  -2  20   4       55.88       30.02     18.11 o
  -1  20   4     1807.75     1780.62     54.84 o
   0  20   4      179.00      175.88     22.64 o
   1  20   4     1034.41     1010.05     42.96 o
   2  20   4     1148.97     1112.93     58.98 o
   3  20   4     3081.15     2928.61     95.71 o
   4  20   4      494.09      459.35     27.26 o
  -3  21   4     1811.20     1743.57     98.29 o
  -2  21   4       44.66       68.92     17.56 o
  -1  21   4      667.29      645.79     40.88 o
   0  21   4     1460.64     1351.20     53.63 o
   1  21   4        1.53       11.11     14.14 o
   2  21   4       91.85       98.49     17.35 o
   3  21   4     1042.17      969.65     36.31 o
   0  22   4     1628.62     1728.92     66.58 o
 -11   0   5      153.57      121.67     32.65 o
  -9   0   5      629.90      601.05     61.15 o
  -7   0   5      121.66      107.26     30.07 o
  -5   0   5     1450.83     1299.04     57.73 o
  -3   0   5     2080.50     2100.55     73.00 o
  -1   0   5     2154.95     2004.90     72.71 o
   1   0   5     2389.66     2160.72     80.97 o
   3   0   5       24.73      146.23     33.00 o
   5   0   5      910.74      917.93     63.91 o
   7   0   5     2315.52     2573.62    101.95 o
   9   0   5      186.26      221.13     30.73 o
 -11   1   5       11.27       -3.60     21.29 o
 -10   1   5      103.10       94.90     23.93 o
  -9   1   5     1037.96     1039.94     53.83 o
  -8   1   5     1869.29     1775.23     64.42 o
  -7   1   5     2253.90     2116.32     53.89 o
  -6   1   5     4609.59     4464.59     86.71 o
  -5   1   5     1909.71     1833.38     41.25 o
  -4   1   5     6853.26     6643.33    126.53 o
  -3   1   5     7280.98     6803.90     91.53 o
  -2   1   5    13366.60    12725.54    120.52 o
  -1   1   5    28626.03    27474.31    180.28 o
   0   1   5    30481.55    27739.99    189.84 o
   1   1   5    31441.81    27659.08    193.80 o
   2   1   5    18209.93    16354.43    170.87 o
   3   1   5    14149.19    13070.41    312.46 o
   4   1   5    10487.14    10037.87    132.61 o
   5   1   5    20555.77    19706.12    614.95 o
   6   1   5    22809.32    21825.22    275.84 o
   7   1   5     7726.26     7502.76    121.17 o
   8   1   5     7733.90     7888.69    128.74 o
   9   1   5     8746.53     9102.41    102.11 o
  10   1   5     7953.27     7959.69    103.46 o
 -10   2   5       81.09       99.31     33.98 o
  -9   2   5     1539.13     1502.29     62.48 o
  -8   2   5      111.57      104.47     19.23 o
  -7   2   5     3290.04     3336.43     83.24 o
  -6   2   5       96.92      105.10     19.77 o
  -5   2   5     3187.60     3307.46     69.68 o
  -4   2   5      654.14      714.00     56.22 o
  -3   2   5     6195.54     6192.27    102.72 o
  -2   2   5       55.15       50.79     13.99 o
  -1   2   5     1620.88     1654.08     69.06 o
   0   2   5      498.79      509.47    161.94 o
   1   2   5      346.25      399.11     69.70 o
   2   2   5     2999.64     2921.55     59.35 o
   3   2   5     1782.50     1968.73    101.91 o
   4   2   5     2788.90     2665.45     62.26 o
   5   2   5     2072.42     2202.33     59.24 o
   6   2   5      790.45      760.24     30.99 o
   7   2   5       29.52       41.91     26.85 o
   8   2   5     1941.91     1890.96     71.17 o
   9   2   5       60.80       44.82     18.13 o
  10   2   5      110.24      116.34     19.02 o
 -10   3   5       33.97       59.96     21.37 o
  -9   3   5      833.35      874.37     63.08 o
  -8   3   5     1004.41      972.46     41.02 o
  -7   3   5      973.18      888.83     52.82 o
  -6   3   5     5243.88     5311.94     96.91 o
  -5   3   5     5651.62     5799.42     92.48 o
  -4   3   5      661.53      495.13     40.94 o
  -3   3   5     6492.57     6243.10     87.20 o
  -2   3   5     6261.78     6190.09     82.85 o
  -1   3   5    18667.71    18867.38    180.83 o
   0   3   5    19656.45    18711.37    348.18 o
   1   3   5    17778.14    16615.34    167.75 o
   2   3   5    12208.92    11238.79     95.12 o
   3   3   5    17494.52    16353.95    147.90 o
   4   3   5    13190.98    13072.90    138.08 o
   5   3   5    12575.45    12022.96    139.72 o
   6   3   5     9891.50     9739.75    111.39 o
   7   3   5    10884.67    10977.97    162.52 o
   8   3   5     8720.33     8985.82    152.19 o
   9   3   5     3473.81     3462.14     75.75 o
  10   3   5     3291.17     3379.21     67.70 o
 -10   4   5     3057.95     3164.06    153.78 o
  -9   4   5       67.71       55.01     31.53 o
  -8   4   5     6896.75     6721.97    157.25 o
  -7   4   5      601.09      590.49     38.42 o
  -6   4   5     6279.90     6384.01    108.36 o
  -5   4   5      479.85      487.12     28.50 o
  -4   4   5    12825.54    13061.76    197.48 o
  -3   4   5      656.87      704.92     30.38 o
  -2   4   5    13202.38    12936.00    237.92 o
  -1   4   5     1637.41     1684.60     41.82 o
   0   4   5     9208.18     8879.01    341.55 o
   1   4   5      157.81      256.46     23.31 o
   2   4   5     3406.86     3415.98     68.55 o
   3   4   5     2755.90     3108.16     67.86 o
   4   4   5    10350.11    10604.38    142.47 o
   5   4   5      366.00      344.90     28.40 o
   6   4   5      102.29       73.57     14.43 o
   7   4   5      171.62      204.97     23.32 o
   8   4   5      325.77      275.25     33.89 o
   9   4   5      464.78      417.53     31.90 o
  10   4   5      195.92      186.80     20.47 o
 -10   5   5      425.52      381.21     32.52 o
  -9   5   5       16.25       22.28     20.59 o
  -8   5   5      263.29      213.18     29.36 o
  -7   5   5      116.33       94.84     22.50 o
  -6   5   5     3507.52     3539.34    149.61 o
  -5   5   5     5984.19     6360.52     69.48 o
  -4   5   5     3407.43     3376.29     66.93 o
  -3   5   5     4627.01     4368.68    111.91 o
  -2   5   5     8533.27     8744.03    231.77 o
  -1   5   5     2103.52     2059.67     52.41 o
   0   5   5     7131.85     6840.91    110.99 o
   1   5   5     4254.18     3853.65    125.75 o
   2   5   5    11120.04    10731.21    147.24 o
   3   5   5     8420.47     8141.43    162.80 o
   4   5   5     4119.46     3929.48     81.99 o
   5   5   5     6565.97     6295.29     77.29 o
   6   5   5     6066.12     5839.57     77.43 o
   7   5   5     2840.10     2754.15     68.69 o
   8   5   5     3859.77     3859.92     81.38 o
   9   5   5     2887.54     2991.74     68.49 o
  10   5   5      695.25      690.77     31.46 o
 -10   6   5      293.78      275.76     22.17 o
  -9   6   5     6848.77     6860.22    103.09 o
  -8   6   5      312.48      349.83     33.60 o
  -7   6   5    15766.36    15126.42    183.99 o
  -6   6   5      396.19      357.24     24.39 o
  -5   6   5    14498.82    14926.04    156.44 o
  -4   6   5      274.48      257.65     20.31 o
  -3   6   5    19473.22    19543.66    235.34 o
  -2   6   5     1775.92     1835.74     88.43 o
  -1   6   5     4983.71     4959.55     82.58 o
   0   6   5     1621.49     1748.34     54.05 o
   1   6   5    26787.21    26112.75    188.49 o
   2   6   5      193.33      199.35     22.35 o
   3   6   5     5096.77     4886.76    135.50 o
   4   6   5       36.42       46.92     16.20 o
   5   6   5     1628.71     1603.83     43.97 o
   6   6   5      375.46      314.08     21.83 o
   7   6   5       64.74       61.14     19.91 o
   8   6   5       14.50       23.84     20.29 o
   9   6   5      655.50      688.99     36.09 o
  10   6   5      322.57      255.09     27.43 o
 -10   7   5      567.09      537.24     27.66 o
  -9   7   5      225.21      208.54     22.88 o
  -8   7   5       10.23       26.23     18.70 o
  -7   7   5     1056.17     1081.63     53.17 o
  -6   7   5        2.37       13.42     14.70 o
  -5   7   5      435.41      432.38     24.69 o
  -4   7   5     3732.54     4048.75     74.29 o
  -3   7   5     1773.91     1726.66     53.44 o
  -2   7   5     2401.62     2406.18     86.38 o
  -1   7   5      945.54      852.17     42.92 o
   0   7   5       83.52       55.57     11.95 o
   1   7   5      408.58      360.95     25.89 o
   2   7   5     1296.43     1164.23     75.97 o
   3   7   5     2624.93     2595.74     69.49 o
   4   7   5     5030.23     5173.55    101.10 o
   5   7   5      422.65      405.62     28.19 o
   6   7   5     2291.90     2230.82     51.21 o
   7   7   5      867.27      830.18     41.53 o
   8   7   5      386.91      434.15     32.12 o
   9   7   5      370.35      376.87     29.05 o
  10   7   5      674.12      634.01     37.70 o
 -10   8   5     3983.87     4045.19     80.07 o
  -9   8   5      773.57      795.79     35.84 o
  -8   8   5    12459.72    12529.29    204.91 o
  -7   8   5      307.08      299.75     25.46 o
  -6   8   5    10191.96    10096.21    119.58 o
  -5   8   5      939.14      916.11     36.32 o
  -4   8   5     8323.13     8268.17    193.67 o
  -3   8   5      317.43      349.48     22.54 o
  -2   8   5    29868.47    30932.08    738.88 o
  -1   8   5      249.49      251.99     23.71 o
   0   8   5    11590.53    11121.01    234.57 o
   1   8   5     1496.77     1601.95     47.31 o
   2   8   5    11387.51    11363.12    194.02 o
   3   8   5      129.00      171.03     22.94 o
   4   8   5     1096.42     1032.87     37.21 o
   5   8   5       65.02       76.53     18.66 o
   6   8   5     3764.17     3739.61     66.93 o
   7   8   5      335.95      314.13     29.23 o
   8   8   5      345.75      342.62     29.55 o
   9   8   5      140.90      146.61     21.85 o
  10   8   5       28.25       72.79     29.50 o
  -9   9   5      501.59      514.58     24.37 o
  -8   9   5      109.18      141.18     24.42 o
  -7   9   5      123.28      110.14     19.14 o
  -6   9   5        5.57       18.66     16.64 o
  -5   9   5       96.07       97.55     13.67 o
  -4   9   5       23.32       73.83     17.82 o
  -3   9   5     2979.59     2902.21     91.00 o
  -2   9   5       28.29       60.02     16.48 o
  -1   9   5       70.92      108.66     18.22 o
   0   9   5       34.37       45.38     11.05 o
   1   9   5       44.48       58.18     19.75 o
   2   9   5       70.04       54.05     18.48 o
   3   9   5     2441.75     2338.89     62.27 o
   4   9   5       27.05       26.87     15.32 o
   5   9   5      270.65      293.99     37.73 o
   6   9   5      524.34      517.70     28.31 o
   7   9   5      991.09      945.52     44.64 o
   8   9   5      945.75      904.94     42.82 o
   9   9   5      184.69      191.49     22.95 o
  -9  10   5     4396.05     4342.38     72.95 o
  -8  10   5      243.51      234.85     44.42 o
  -7  10   5     4583.76     4485.83    101.42 o
  -6  10   5     1084.43     1069.32     42.45 o
  -5  10   5     7462.49     7628.12    127.94 o
  -4  10   5      611.40      611.03     36.78 o
  -3  10   5    17546.75    17650.52    372.25 o
  -2  10   5       27.38       32.21     16.87 o
  -1  10   5    10863.42    10794.57    133.95 o
   0  10   5       24.88       56.66     19.12 o
   1  10   5     5987.50     5499.19     84.22 o
   2  10   5      201.91      229.30     21.63 o
   3  10   5     3460.43     3261.07    107.67 o
   4  10   5      187.30      172.10     21.51 o
   5  10   5     2182.51     2280.06     74.81 o
   6  10   5      822.40      766.89     33.01 o
   7  10   5     1246.14     1210.27     50.03 o
   8  10   5      365.59      423.69     30.32 o
   9  10   5        0.88       23.81     23.31 o
  -9  11   5        0.44       17.75     20.22 o
  -8  11   5     1250.05     1305.95     81.13 o
  -7  11   5        1.01        4.41     20.19 o
  -6  11   5       64.15       56.41     17.42 o
  -5  11   5       80.61       68.37     20.18 o
  -4  11   5      364.09      316.75     29.46 o
  -3  11   5      284.42      263.55     25.96 o
  -2  11   5       57.56       79.17     19.23 o
  -1  11   5     4125.85     4287.68     87.99 o
   0  11   5        9.56       19.99     13.09 o
   1  11   5     2614.13     2216.15     56.14 o
   2  11   5     1151.65     1277.85     45.21 o
   3  11   5     4073.44     3998.33     94.72 o
   4  11   5       23.05       26.37     19.94 o
   5  11   5     2391.03     2466.06     64.47 o
   6  11   5     1808.04     1676.59     73.00 o
   7  11   5     3716.21     3597.95    104.17 o
   8  11   5      533.40      504.57     43.05 o
   9  11   5     1479.10     1497.04     64.38 o
  -9  12   5       68.71       45.81     18.91 o
  -8  12   5     1093.79     1130.88     75.90 o
  -7  12   5      439.61      440.09     37.13 o
  -6  12   5     4893.03     5077.18     87.51 o
  -5  12   5      136.93      150.17     37.38 o
  -4  12   5     4700.95     4912.27    101.65 o
  -3  12   5      628.86      559.92     34.94 o
  -2  12   5     3323.56     3206.31    114.51 o
  -1  12   5      228.30      252.37     37.16 o
   0  12   5     4260.89     4247.98     93.55 o
   1  12   5     1421.56     1485.96     47.96 o
   2  12   5     1007.14     1052.03     49.60 o
   3  12   5      445.59      446.53     45.90 o
   4  12   5     2044.43     2201.72     87.72 o
   5  12   5      173.63      202.40     21.81 o
   6  12   5     1454.33     1577.52     84.02 o
   7  12   5     1746.03     1677.33    108.21 o
   8  12   5       27.07       41.40     25.97 o
   9  12   5      211.83      199.11     23.86 o
  -8  13   5      187.82      195.77     37.93 o
  -7  13   5     1758.45     1805.24     65.13 o
  -6  13   5     1000.25      968.83     49.60 o
  -5  13   5       17.62       31.85     20.32 o
  -4  13   5     1323.18     1358.06     57.36 o
  -3  13   5       51.41       38.47     16.83 o
  -2  13   5     2691.74     2612.20    104.86 o
  -1  13   5      324.60      333.44     41.94 o
   0  13   5     9512.41     9674.60    144.34 o
   1  13   5      431.08      436.94     27.06 o
   2  13   5     4553.52     4658.49     90.99 o
   3  13   5      596.26      625.90     42.35 o
   4  13   5     6191.98     6265.34    126.04 o
   5  13   5        2.06       11.87     15.62 o
   6  13   5     6506.59     6663.95    107.19 o
   7  13   5       36.30       42.93     42.88 o
   8  13   5     3458.30     3585.97    134.36 o
  -8  14   5      195.87      195.85     35.27 o
  -7  14   5      136.84      158.82     24.95 o
  -6  14   5      235.54      258.70     47.70 o
  -5  14   5     3386.01     3441.58     78.82 o
  -4  14   5      240.99      233.06     22.35 o
  -3  14   5      373.51      372.05     25.72 o
  -2  14   5      299.48      306.49     42.90 o
  -1  14   5     1647.30     1641.83     84.19 o
   0  14   5      374.88      343.52     30.72 o
   1  14   5      933.98      979.19     39.64 o
   2  14   5     1881.54     1942.45     44.95 o
   3  14   5     1209.01     1115.56     54.72 o
   4  14   5      244.21      220.23     29.35 o
   5  14   5        7.33        3.26     16.38 o
   6  14   5      195.16      200.89     20.90 o
   7  14   5      106.62      114.75     35.34 o
   8  14   5      680.80      627.18     52.64 o
  -7  15   5      460.70      457.67     33.96 o
  -6  15   5      774.31      811.87     35.43 o
  -5  15   5     1692.88     1656.18     50.32 o
  -4  15   5      286.47      290.20     30.56 o
  -3  15   5     4584.51     4560.07     98.11 o
  -2  15   5      341.77      400.35     48.08 o
  -1  15   5     2521.42     2480.90     73.84 o
   0  15   5     1139.66     1080.67     49.60 o
   1  15   5     8469.13     8562.81    104.62 o
   2  15   5      854.32      851.54     37.29 o
   3  15   5     8343.18     8371.30    143.62 o
   4  15   5       16.19        4.47     21.59 o
   5  15   5     7601.90     7558.67    101.89 o
   6  15   5       60.85       68.19     14.82 o
   7  15   5     4669.13     4807.45    148.17 o
  -7  16   5      304.27      314.09     48.31 o
  -6  16   5       40.78       35.36     16.10 o
  -5  16   5      668.08      655.63     39.03 o
  -4  16   5      229.51      255.77     29.86 o
  -3  16   5       29.75       41.35     14.95 o
  -2  16   5      139.55      159.16     19.78 o
  -1  16   5      281.65      279.40     29.91 o
   0  16   5        0.19        1.53     19.60 o
   1  16   5      272.94      290.98     29.44 o
   2  16   5      319.23      332.77     25.96 o
   3  16   5     3634.34     3638.36    137.16 o
   4  16   5      345.96      317.30     32.16 o
   5  16   5      143.27      167.22     20.88 o
   6  16   5      333.74      340.51     19.35 o
   7  16   5      503.03      541.46     52.81 o
  -6  17   5     1142.80     1025.33     43.91 o
  -5  17   5     1178.76     1212.13     49.26 o
  -4  17   5     1960.89     2026.25     81.42 o
  -3  17   5      608.50      639.24     31.38 o
  -2  17   5     4357.68     4473.87     77.77 o
  -1  17   5      320.37      380.23     33.53 o
   0  17   5     5234.34     5268.60     84.84 o
   1  17   5      988.22     1019.78     46.98 o
   2  17   5     8780.87     8869.64    148.73 o
   3  17   5       19.18       45.42     20.47 o
   4  17   5     5125.48     5260.03    184.77 o
   5  17   5      352.75      353.97     23.83 o
   6  17   5     5801.35     5739.94     74.34 o
  -6  18   5      170.03      157.44     28.99 o
  -5  18   5     2273.73     2301.74     61.36 o
  -4  18   5      604.82      624.70     37.50 o
  -3  18   5      279.79      323.47     22.67 o
  -2  18   5     1700.59     1706.87     47.68 o
  -1  18   5     2301.67     2305.59     56.62 o
   0  18   5      319.91      292.03     32.99 o
   1  18   5      768.58      788.74     41.62 o
   2  18   5      705.14      697.53     38.20 o
   3  18   5      139.37      137.06     30.29 o
   4  18   5      436.12      441.56     25.33 o
   5  18   5      153.89      132.88     16.26 o
  -5  19   5     1179.26     1093.85     59.42 o
  -4  19   5     1101.17     1119.66     43.66 o
  -3  19   5     1685.49     1609.46     61.24 o
  -2  19   5      858.78      895.30     29.79 o
  -1  19   5     4201.04     4312.06     88.45 o
   0  19   5       69.53       55.87     19.32 o
   1  19   5     1428.48     1449.43     57.13 o
   2  19   5      881.80      882.95     39.87 o
   3  19   5     3811.26     3857.15    113.33 o
   4  19   5      150.84      155.22     19.62 o
   5  19   5     2843.96     2741.13     80.76 o
  -4  20   5     1508.93     1512.02     63.20 o
  -3  20   5     1789.78     1671.65     79.43 o
  -2  20   5     2142.10     2011.48     75.03 o
  -1  20   5      742.81      738.39     36.88 o
   0  20   5     2537.02     2469.54     82.36 o
   1  20   5      352.58      337.48     26.41 o
   2  20   5       50.40       40.87     15.33 o
   3  20   5      220.95      222.10     23.83 o
   4  20   5     2234.31     2118.11     71.62 o
  -2  21   5     2075.57     2218.61     78.17 o
  -1  21   5     2204.35     2077.78    137.45 o
   0  21   5     1023.46     1073.31     93.39 o
   1  21   5      175.94      164.18     18.94 o
   2  21   5     1265.01     1255.79     57.94 o
 -10   0   6      108.28       68.78     31.14 o
  -8   0   6     1036.28      955.59     69.30 o
  -6   0   6      298.75      282.18     35.82 o
  -4   0   6      305.81      279.88     35.03 o
  -2   0   6     1509.55     1376.45     63.22 o
   0   0   6     1034.36     1126.03     62.56 o
   2   0   6     1220.08     1303.33     71.59 o
   4   0   6      112.53      279.64     42.46 o
   6   0   6      124.54       95.53     20.99 o
   8   0   6       81.00       81.19     23.46 o
  10   0   6        1.49        4.31     26.97 o
 -10   1   6      599.37      601.54     37.92 o
  -9   1   6      956.13      887.93     47.59 o
  -8   1   6      259.42      276.49     30.24 o
  -7   1   6      965.21      936.94     45.32 o
  -6   1   6     2704.75     2652.78     95.92 o
  -5   1   6     8811.28     8897.79    147.41 o
  -4   1   6    10831.65    11308.63    136.66 o
  -3   1   6     4690.06     4455.24     97.63 o
  -2   1   6      116.79       65.71     15.08 o
  -1   1   6     3631.77     3385.39     69.55 o
   0   1   6     4021.14     3810.46     76.71 o
   1   1   6     5594.01     4710.69     88.20 o
   2   1   6     3379.05     3011.60     74.40 o
   3   1   6     6491.52     6356.51    110.85 o
   4   1   6     5397.96     5651.48    157.71 o
   5   1   6     2469.64     2561.38     42.61 o
   6   1   6      592.67      558.66     23.63 o
   7   1   6      184.91      208.77     20.09 o
   8   1   6       54.50       50.63     16.10 o
   9   1   6      305.55      284.53     25.84 o
  10   1   6      558.35      521.11     27.37 o
 -10   2   6      196.90      182.03     36.48 o
  -9   2   6        7.63        9.69     21.28 o
  -8   2   6        9.86       13.89     20.47 o
  -7   2   6      950.33      926.96     45.40 o
  -6   2   6      104.04      105.48     24.55 o
  -5   2   6       60.37       56.74     14.02 o
  -4   2   6      158.28      161.78     20.31 o
  -3   2   6      230.67      228.62     21.01 o
  -2   2   6      175.09      209.03     20.58 o
  -1   2   6      620.50      679.02     42.11 o
   0   2   6     1314.24     1341.65     74.16 o
   1   2   6       26.14       44.45     24.53 o
   2   2   6      766.95      989.91    110.12 o
   3   2   6      426.84      597.74    118.56 o
   4   2   6     5940.17     5804.55    166.96 o
   5   2   6       41.70       57.83     16.19 o
   6   2   6     2072.29     2045.54     41.83 o
   7   2   6      416.55      403.83     24.23 o
   8   2   6      123.07      121.15     21.62 o
   9   2   6      274.23      269.67     24.93 o
  10   2   6     1518.72     1481.80     49.31 o
 -10   3   6      425.61      441.80     26.95 o
  -9   3   6      741.55      666.30     42.01 o
  -8   3   6     2578.48     2427.75     75.32 o
  -7   3   6      244.81      261.64     30.09 o
  -6   3   6     1188.97     1183.87     41.41 o
  -5   3   6      714.62      673.03     29.57 o
  -4   3   6     3958.22     3892.77     79.08 o
  -3   3   6     2357.25     2665.27     62.11 o
  -2   3   6    14225.74    15204.75    315.23 o
  -1   3   6     5361.40     5757.67    123.67 o
   0   3   6      824.59      746.39     34.50 o
   1   3   6       28.45       69.70     19.62 o
   2   3   6     3710.22     3690.68    132.48 o
   3   3   6     1144.56     1242.14     46.59 o
   4   3   6      774.18      729.29     37.69 o
   5   3   6       10.00       12.68     14.69 o
   6   3   6     1369.41     1408.77     43.20 o
   7   3   6      446.94      461.87     26.07 o
   8   3   6      647.47      678.84     37.10 o
   9   3   6       41.04       16.69     17.94 o
  10   3   6       81.10       69.15     16.48 o
 -10   4   6     1129.61     1082.55     47.79 o
  -9   4   6     1941.49     1930.26     92.83 o
  -8   4   6        0.59        3.49     21.48 o
  -7   4   6      105.73      130.17     25.07 o
  -6   4   6        8.12       28.61     16.52 o
  -5   4   6      694.63      790.98     45.92 o
  -4   4   6     1057.66     1120.03     64.42 o
  -3   4   6      462.27      506.56     28.13 o
  -2   4   6      413.68      443.90     31.80 o
  -1   4   6        6.70      135.74     33.52 o
   0   4   6      494.16      573.55     58.47 o
   1   4   6     4824.11     4526.93    149.30 o
   2   4   6        1.18        5.60     15.62 o
   3   4   6     5409.66     5412.31     97.18 o
   4   4   6      206.42      223.21     23.95 o
   5   4   6     6705.70     6797.08    118.38 o
   6   4   6       89.92       89.61     18.35 o
   7   4   6      284.02      297.15     22.67 o
   8   4   6        1.94        9.12     19.68 o
   9   4   6     3978.62     3905.43     76.28 o
  10   4   6       11.35       28.91     16.81 o
 -10   5   6       31.18       36.41     19.69 o
  -9   5   6      269.45      290.25     30.98 o
  -8   5   6      166.40      172.45     27.54 o
  -7   5   6     1170.35     1093.00     52.04 o
  -6   5   6      299.85      293.34     40.92 o
  -5   5   6        5.15        2.73     12.44 o
  -4   5   6     1234.98     1346.66     45.62 o
  -3   5   6     2973.20     3173.95    104.33 o
  -2   5   6      670.43      928.03     60.96 o
  -1   5   6       54.75      129.68     33.00 o
   0   5   6      830.49      870.95     71.46 o
   1   5   6     3200.14     3168.51     70.91 o
   2   5   6      194.45      280.81     25.74 o
   3   5   6     3035.85     3040.66     75.38 o
   4   5   6      132.01      157.94     14.60 o
   5   5   6      108.00      115.61     15.60 o
   6   5   6      200.30      190.90     19.29 o
   7   5   6     1214.67     1200.71     46.73 o
   8   5   6      100.46       99.67     26.41 o
   9   5   6        2.78       11.97     22.84 o
  10   5   6      524.60      480.07     32.61 o
 -10   6   6     1690.56     1674.76     44.05 o
  -9   6   6      328.92      299.75     23.77 o
  -8   6   6       29.68       77.32     24.31 o
  -7   6   6       56.66      107.62     65.53 o
  -6   6   6      912.28      889.68     46.51 o
  -5   6   6     1934.02     1992.36     49.17 o
  -4   6   6        2.86       45.12     21.45 o
  -3   6   6      287.78      330.65     38.27 o
  -2   6   6      329.05      470.65     48.07 o
  -1   6   6     1110.61     1079.28     73.43 o
   0   6   6      164.38      129.29     42.72 o
   1   6   6     1917.52     1984.54     90.04 o
   2   6   6     5537.70     5507.40    240.40 o
   3   6   6      211.05      266.20     27.14 o
   4   6   6     6789.30     6563.21    104.38 o
   5   6   6      442.96      464.32     24.90 o
   6   6   6     4427.43     4320.02     71.57 o
   7   6   6      145.08      129.91     18.28 o
   8   6   6     5868.67     6037.79    121.86 o
   9   6   6      392.80      388.82     35.05 o
  10   6   6     5308.14     5428.18    171.89 o
 -10   7   6        1.59       -5.81     18.26 o
  -9   7   6      940.34      944.85     45.13 o
  -8   7   6       97.03       68.35     18.71 o
  -7   7   6      146.54      145.33     25.34 o
  -6   7   6       14.79        8.22     20.42 o
  -5   7   6     2751.01     2720.61     60.26 o
  -4   7   6      123.39      146.13     16.88 o
  -3   7   6     4037.57     4063.60    118.53 o
  -2   7   6      406.09      452.37     44.80 o
  -1   7   6      721.06      656.86     58.94 o
   0   7   6      584.43      648.82     65.04 o
   1   7   6      499.27      380.70     28.78 o
   2   7   6      514.51      572.36     35.70 o
   3   7   6     5291.30     5388.07    112.03 o
   4   7   6      394.39      413.41     32.14 o
   5   7   6     1740.32     1641.33     44.74 o
   6   7   6      778.33      781.39     33.33 o
   7   7   6      991.18      973.65     36.69 o
   8   7   6      135.61      135.84     22.59 o
   9   7   6       52.29       68.33     23.02 o
  10   7   6       20.02       -9.55     24.04 o
  -9   8   6      493.16      480.61     34.40 o
  -8   8   6        0.38       -0.42     23.14 o
  -7   8   6     1000.66      911.62     50.80 o
  -6   8   6      793.19      771.15     36.40 o
  -5   8   6      930.12      886.05     37.27 o
  -4   8   6        1.29       31.30     15.62 o
  -3   8   6      567.92      674.39     57.23 o
  -2   8   6      185.30      176.10     31.15 o
  -1   8   6      971.40      910.79     41.71 o
   0   8   6      319.60      311.29     25.24 o
   1   8   6     3563.54     3408.23    283.33 o
   2   8   6     1297.38     1317.45     60.25 o
   3   8   6     4494.29     4359.03    120.17 o
   4   8   6      571.45      484.32     39.32 o
   5   8   6     3141.35     2984.82     73.57 o
   6   8   6      368.12      345.29     24.38 o
   7   8   6     8869.29     8226.37    122.79 o
   8   8   6      143.61      125.66     21.71 o
   9   8   6     3017.12     3014.26     64.55 o
  -9   9   6      581.63      530.92     35.40 o
  -8   9   6     3146.73     3033.04    159.08 o
  -7   9   6     1274.93     1235.56     57.48 o
  -6   9   6      393.22      406.32     27.71 o
  -5   9   6      181.29      225.19     22.36 o
  -4   9   6     6982.54     6904.71     92.61 o
  -3   9   6     4386.91     4484.66    155.85 o
  -2   9   6    10598.81    10843.03    144.58 o
  -1   9   6     1541.27     1459.55     52.27 o
   0   9   6     1789.27     1710.34     97.28 o
   1   9   6      515.91      471.68     32.88 o
   2   9   6     5857.57     5812.97    124.21 o
   3   9   6     5102.40     5197.35     66.12 o
   4   9   6     5118.50     4926.20    102.62 o
   5   9   6        2.83       10.28     19.36 o
   6   9   6     1663.31     1626.71     48.47 o
   7   9   6      826.10      792.08     34.00 o
   8   9   6     2598.46     2684.32     56.79 o
   9   9   6       64.83       42.65     18.71 o
  -9  10   6       50.04       52.36     20.00 o
  -8  10   6      967.47      964.21     68.27 o
  -7  10   6      158.48      171.04     27.26 o
  -6  10   6      743.50      695.09     35.25 o
  -5  10   6       56.44       82.85     17.70 o
  -4  10   6       72.04      240.84     85.90 o
  -3  10   6     1081.29     1135.16     48.03 o
  -2  10   6      547.80      606.55     56.58 o
  -1  10   6      164.96      209.91     20.04 o
   0  10   6     1877.07     1838.70     52.66 o
   1  10   6      350.16      337.19     25.36 o
   2  10   6     1590.71     1603.64     56.36 o
   3  10   6     1573.64     1617.68     47.47 o
   4  10   6     1718.13     1711.59     46.20 o
   5  10   6      522.86      514.18     34.20 o
   6  10   6     5875.55     5614.49     85.46 o
   7  10   6       16.01       50.63     23.15 o
   8  10   6     3126.25     3247.38     60.88 o
   9  10   6      370.90      347.12     26.39 o
  -9  11   6      970.06     1055.80     44.05 o
  -8  11   6      693.95      661.75     55.88 o
  -7  11   6     5509.23     5534.11    144.10 o
  -6  11   6     4866.08     4715.09     84.38 o
  -5  11   6     5754.32     5689.30     95.38 o
  -4  11   6     5232.00     5459.39    223.82 o
  -3  11   6     7259.48     7906.72    180.36 o
  -2  11   6     4513.53     4589.63    143.40 o
  -1  11   6     6655.08     6858.31    164.83 o
   0  11   6     3219.21     3342.88    146.09 o
   1  11   6    11627.59    11667.80    277.48 o
   2  11   6     5044.23     5014.31    102.27 o
   3  11   6    11782.95    11590.95    232.27 o
   4  11   6     3326.72     3292.83     63.02 o
   5  11   6       97.31      109.02     23.01 o
   6  11   6      656.15      643.53     31.60 o
   7  11   6     3889.77     3920.86     63.75 o
   8  11   6      820.93      829.56     37.65 o
  -8  12   6      309.95      250.47     38.48 o
  -7  12   6       84.40       98.35     36.11 o
  -6  12   6      290.20      285.13     24.76 o
  -5  12   6      154.46      400.90    174.04 o
  -4  12   6      387.99      376.37     32.49 o
  -3  12   6       52.02      117.64     20.75 o
  -2  12   6       11.92       20.33     29.17 o
  -1  12   6      245.01      255.37     39.74 o
   0  12   6      226.77      234.43     38.27 o
   1  12   6      201.70      200.63     23.34 o
   2  12   6      199.90      176.99     26.10 o
   3  12   6      302.26      272.49     29.58 o
   4  12   6     1030.57      941.52     48.65 o
   5  12   6     3088.48     3053.04     71.74 o
   6  12   6      196.31      179.47     23.55 o
   7  12   6      297.15      283.44     28.71 o
   8  12   6      109.84      133.55     24.47 o
  -8  13   6     2868.55     2881.50    103.24 o
  -7  13   6     3150.50     3164.49     76.92 o
  -6  13   6     6236.71     6185.47     92.10 o
  -5  13   6     4035.71     4105.95     76.15 o
  -4  13   6     2891.53     3187.10    103.62 o
  -3  13   6     5823.64     5970.52    109.43 o
  -2  13   6     6360.78     6428.68    169.28 o
  -1  13   6     6049.71     6159.73    158.79 o
   0  13   6    10323.64    10570.50    156.13 o
   1  13   6     9133.67     8971.10    147.26 o
   2  13   6    10295.37     9745.65    152.80 o
   3  13   6     1981.85     1916.46     69.20 o
   4  13   6     5958.22     5941.31    117.64 o
   5  13   6     7216.41     7180.98    125.69 o
   6  13   6     2717.64     2825.66    116.24 o
   7  13   6      983.79     1016.33     73.15 o
   8  13   6     2132.70     2057.97     89.09 o
  -7  14   6       13.52       20.70     29.73 o
  -6  14   6      668.07      670.85     27.09 o
  -5  14   6      572.53      571.54     30.37 o
  -4  14   6      508.08      578.60     39.74 o
  -3  14   6      796.86      796.48     35.16 o
  -2  14   6      316.43      301.63     30.92 o
  -1  14   6      366.86      427.34     49.55 o
   0  14   6      455.31      460.63     29.98 o
   1  14   6       35.08       48.34     17.73 o
   2  14   6       59.10       58.40     22.95 o
   3  14   6        0.82        8.81     21.82 o
   4  14   6      307.51      266.81     30.90 o
   5  14   6      518.50      513.69     37.45 o
   6  14   6       46.85       58.81     21.39 o
   7  14   6      119.27      146.85     36.34 o
  -7  15   6     2323.26     2049.85     84.00 o
  -6  15   6     1991.06     2085.18     51.08 o
  -5  15   6     4919.49     5083.47     81.07 o
  -4  15   6     8238.78     8336.12    106.98 o
  -3  15   6     3779.05     3941.61    138.73 o
  -2  15   6     4192.41     4464.40    141.60 o
  -1  15   6    11459.77    11765.19    158.84 o
   0  15   6     7757.91     7969.05    128.47 o
   1  15   6     5956.19     6063.22     79.91 o
   2  15   6     3470.69     3602.63    100.67 o
   3  15   6     1521.28     1581.21     64.14 o
   4  15   6     2992.64     3017.90     91.73 o
   5  15   6     6770.57     6705.57    130.15 o
   6  15   6     1449.72     1397.79     41.33 o
   7  15   6     1261.89     1376.34     77.51 o
  -6  16   6       18.76       18.60     17.33 o
  -5  16   6      447.40      445.62     31.87 o
  -4  16   6       73.80       83.02     20.36 o
  -3  16   6       13.56        9.94     15.89 o
  -2  16   6      139.55      115.13     24.02 o
  -1  16   6       81.77       82.49     22.35 o
   0  16   6      356.29      371.67     33.43 o
   1  16   6        3.10       -2.30     15.41 o
   2  16   6      305.04      317.05     33.28 o
   3  16   6       17.03       19.91     20.13 o
   4  16   6        1.97        3.18     20.08 o
   5  16   6      827.60      789.75     32.01 o
   6  16   6       11.26       20.33     14.80 o
  -6  17   6     1945.16     1858.32     75.68 o
  -5  17   6     2126.00     2105.93     59.75 o
  -4  17   6     2764.65     2867.85     66.65 o
  -3  17   6     2759.48     2827.56     60.08 o
  -2  17   6     2937.03     3158.15     81.11 o
  -1  17   6     2794.58     2905.52     78.57 o
   0  17   6     7080.75     7397.22    100.71 o
   1  17   6     2541.66     2669.58     71.61 o
   2  17   6      729.49      766.00     65.99 o
   3  17   6     3549.62     3503.52    111.21 o
   4  17   6     4261.89     4242.88     71.59 o
   5  17   6      220.43      232.39     18.39 o
   6  17   6     3083.05     2938.55    109.07 o
  -5  18   6       65.41       45.07     17.11 o
  -4  18   6     1011.65      959.81     45.92 o
  -3  18   6        0.33       31.20     17.03 o
  -2  18   6       37.14       45.33     17.84 o
  -1  18   6       44.87       59.65     16.02 o
   0  18   6      170.23      166.10     23.87 o
   1  18   6       55.24       66.42     18.54 o
   2  18   6      128.10      119.30     30.69 o
   3  18   6       37.99       36.96     19.70 o
   4  18   6      504.69      500.19     27.42 o
   5  18   6      182.79      155.24     16.65 o
  -4  19   6      460.24      473.59     44.05 o
  -3  19   6     2403.50     2372.18     64.29 o
  -2  19   6      718.53      755.57     35.97 o
  -1  19   6      314.56      330.78     27.37 o
   0  19   6      668.68      653.57     36.41 o
   1  19   6     2159.15     2186.95     59.79 o
   2  19   6      955.81      923.58     57.52 o
   3  19   6     1663.19     1623.99     70.48 o
   4  19   6      720.69      721.22     30.73 o
  -3  20   6      170.36      164.69     26.92 o
  -2  20   6       21.79        6.16     15.47 o
  -1  20   6       43.38       54.20     16.72 o
   0  20   6      109.86      115.25     18.41 o
   1  20   6      288.51      286.56     25.00 o
   2  20   6        3.32        7.21     19.70 o
   3  20   6      200.74      205.63     28.81 o
  -9   0   7        5.97        7.39     26.80 o
  -7   0   7        0.27       20.65     29.74 o
  -5   0   7        1.52       -3.62     18.94 o
  -3   0   7       86.53       94.57     24.39 o
  -1   0   7       13.33       59.29     25.41 o
   1   0   7     2728.88     2513.66     98.08 o
   3   0   7      486.21      407.98     52.37 o
   5   0   7     1337.48     1373.66     44.74 o
   7   0   7      933.84      952.54     50.36 o
   9   0   7       18.21       11.88     20.54 o
 -10   1   7     2709.38     2858.14     97.97 o
  -9   1   7     4060.61     3953.60     89.56 o
  -8   1   7     7739.28     7497.87    125.33 o
  -7   1   7     6441.66     6384.93    135.54 o
  -6   1   7     5034.10     4905.15     70.61 o
  -5   1   7     6495.97     6237.51     86.17 o
  -4   1   7     3916.86     3778.03     67.64 o
  -3   1   7     4794.77     4580.84     86.79 o
  -2   1   7    12054.51    12049.12    136.00 o
  -1   1   7     6741.53     7071.44    220.33 o
   0   1   7     6784.62     6425.42    104.09 o
   1   1   7     4627.17     4134.14     87.91 o
   2   1   7     2196.43     2042.71     66.18 o
   3   1   7      206.72      193.09     29.74 o
   4   1   7      206.83      197.67     17.66 o
   5   1   7      851.34      884.58     26.27 o
   6   1   7      492.96      495.25     23.41 o
   7   1   7        0.79       -2.35     15.29 o
   8   1   7      224.46      239.68     21.88 o
   9   1   7        4.64        3.82     16.80 o
  10   1   7        1.04       15.50     17.27 o
 -10   2   7        6.35        3.33     20.31 o
  -9   2   7       91.67      101.49     21.86 o
  -8   2   7       40.93       27.97     21.27 o
  -7   2   7      694.01      698.60     40.57 o
  -6   2   7      222.41      220.84     22.18 o
  -5   2   7      370.64      346.04     29.19 o
  -4   2   7       18.30        2.93     17.07 o
  -3   2   7     3151.94     3355.69     74.40 o
  -2   2   7     1578.36     1639.17     56.34 o
  -1   2   7     2918.98     2997.78     68.65 o
   0   2   7       74.14      186.15     95.02 o
   1   2   7    11162.05    11765.34    336.48 o
   2   2   7     1799.03     1584.80     91.66 o
   3   2   7     1336.89     1512.04     95.41 o
   4   2   7      338.47      286.10     21.07 o
   5   2   7      127.45      114.69     19.63 o
   6   2   7      295.70      313.32     20.04 o
   7   2   7     4092.02     4135.85    122.99 o
   8   2   7      460.39      422.46     29.40 o
   9   2   7      805.88      816.11     36.25 o
  10   2   7      153.35      140.86     20.31 o
 -10   3   7     1579.31     1711.93     63.73 o
  -9   3   7     2897.37     2899.71    107.67 o
  -8   3   7     2898.70     2983.54     80.15 o
  -7   3   7     8150.48     8133.85    182.91 o
  -6   3   7     4221.70     4423.55     80.18 o
  -5   3   7     2917.93     2952.11     72.20 o
  -4   3   7     3413.93     3154.15     60.81 o
  -3   3   7     3924.11     3643.31     78.85 o
  -2   3   7     2465.31     2322.51     92.70 o
  -1   3   7     6539.21     6504.24    162.46 o
   0   3   7     3822.04     3880.68    133.35 o
   1   3   7     5161.37     4965.15    155.68 o
   2   3   7     2682.02     2384.29    116.12 o
   3   3   7      996.09      897.43     77.94 o
   4   3   7      917.30      912.77     36.25 o
   5   3   7      906.84      878.14     44.78 o
   6   3   7      133.70      131.33     21.24 o
   7   3   7      101.17       86.30     16.82 o
   8   3   7       75.10       76.99     19.71 o
   9   3   7        4.22       -1.61     17.62 o
  10   3   7       13.39       14.78     18.46 o
 -10   4   7      340.49      312.88     36.48 o
  -9   4   7       86.50       71.61     21.55 o
  -8   4   7     1881.24     1739.46     62.72 o
  -7   4   7      461.62      435.17     52.70 o
  -6   4   7     1696.92     1784.49     52.49 o
  -5   4   7       91.77       75.79     20.01 o
  -4   4   7     5788.22     5552.36    123.88 o
  -3   4   7        2.02        9.36     23.25 o
  -2   4   7     8131.85     8623.87    185.88 o
  -1   4   7     2537.92     2741.93    110.66 o
   0   4   7     8694.17     8446.62    200.52 o
   1   4   7        6.86      101.89     46.57 o
   2   4   7     9548.32     9416.49    231.00 o
   3   4   7       64.83       44.14     44.53 o
   4   4   7     4290.50     4172.70    107.28 o
   5   4   7        5.48        6.09     16.33 o
   6   4   7     9940.44    10210.38    128.53 o
   7   4   7      848.02      833.13     40.57 o
   8   4   7     5731.86     5837.74    122.78 o
   9   4   7      229.54      247.31     29.44 o
  10   4   7     1294.60     1394.34     67.47 o
  -9   5   7      691.68      727.56     33.04 o
  -8   5   7      599.30      599.07     65.94 o
  -7   5   7     1291.36     1255.27     54.99 o
  -6   5   7     4143.92     4393.92    193.36 o
  -5   5   7     4345.66     4416.72     95.94 o
  -4   5   7     5722.99     5562.40     99.87 o
  -3   5   7     2287.29     2158.17     76.75 o
  -2   5   7     3788.18     3689.77    126.06 o
  -1   5   7     2106.51     2251.25    103.83 o
   0   5   7      842.60      775.78     73.24 o
   1   5   7      646.12      551.11     68.89 o
   2   5   7     1378.36     1337.32     99.40 o
   3   5   7      785.01      718.89     29.95 o
   4   5   7     2916.07     2922.54     81.23 o
   5   5   7      240.95      239.10     20.29 o
   6   5   7      253.71      240.99     24.96 o
   7   5   7      253.70      269.06     26.86 o
   8   5   7      524.33      562.09     45.34 o
   9   5   7       39.83       30.37     21.66 o
  -9   6   7      652.57      616.24     29.92 o
  -8   6   7       30.09       47.85     21.13 o
  -7   6   7     1153.60     1143.71     55.24 o
  -6   6   7       32.31       53.02     20.61 o
  -5   6   7     7085.41     7130.96    124.85 o
  -4   6   7       50.05       57.77     12.91 o
  -3   6   7     7095.85     7072.87    120.72 o
  -2   6   7       27.95       22.00     26.46 o
  -1   6   7    18158.36    19021.62    299.13 o
   0   6   7      416.54      460.00     59.73 o
   1   6   7    15473.18    15244.19    306.10 o
   2   6   7       17.70       23.82     51.26 o
   3   6   7    11710.68    11100.37    150.54 o
   4   6   7        3.20        4.35     12.49 o
   5   6   7     9963.90     9947.78     94.39 o
   6   6   7      448.82      438.28     23.07 o
   7   6   7     8147.63     8040.93    115.91 o
   8   6   7      114.32      147.78     37.35 o
   9   6   7     1417.57     1560.69     60.63 o
  -9   7   7       23.33        4.41     19.99 o
  -8   7   7      166.65      186.33     26.60 o
  -7   7   7      100.96       89.89     28.14 o
  -6   7   7        0.52       12.08     22.89 o
  -5   7   7      648.33      605.89     40.45 o
  -4   7   7     2477.95     2573.74     56.94 o
  -3   7   7     1701.27     1693.47     92.24 o
  -2   7   7      506.03      479.37     36.10 o
  -1   7   7     1534.12     1565.26     89.48 o
   0   7   7      126.02      100.66     39.13 o
   1   7   7      192.57      238.45     61.06 o
   2   7   7      864.05      734.81     39.85 o
   3   7   7     1485.54     1527.31     50.01 o
   4   7   7     1217.65     1222.65     34.91 o
   5   7   7     1443.45     1396.31     39.74 o
   6   7   7     1994.13     1950.52     50.81 o
   7   7   7       92.40       92.95     15.69 o
   8   7   7       46.78       55.53     23.79 o
   9   7   7       11.55       23.20     21.80 o
  -9   8   7      169.64      140.52     23.90 o
  -8   8   7      741.88      746.65     43.97 o
  -7   8   7      215.35      223.22     30.20 o
  -6   8   7     7548.38     7279.33    186.69 o
  -5   8   7     2594.24     2693.12     62.72 o
  -4   8   7     3595.75     4165.75    427.10 o
  -3   8   7        3.93       -4.33     28.10 o
  -2   8   7     7070.02     6895.86    115.03 o
  -1   8   7      662.54      842.21     59.51 o
   0   8   7    15178.22    15859.29    239.19 o
   1   8   7       97.80       79.17     18.72 o
   2   8   7    11581.88    11179.80    117.75 o
   3   8   7       10.06       20.64     22.98 o
   4   8   7    11403.85    11496.62    180.47 o
   5   8   7        7.39       10.48     14.46 o
   6   8   7     9459.96     9314.51     96.60 o
   7   8   7      303.75      323.85     20.83 o
   8   8   7     2796.59     2783.76    111.24 o
   9   8   7       16.28       11.83     20.27 o
  -9   9   7       12.51       -0.57     24.93 o
  -8   9   7        5.07        3.49     20.47 o
  -7   9   7      340.93      281.02     31.89 o
  -6   9   7        9.04        6.97     22.49 o
  -5   9   7      147.91      124.90     19.25 o
  -4   9   7       37.56       59.22     19.76 o
  -3   9   7     2064.24     2132.52    107.86 o
  -2   9   7      110.66       96.52     26.54 o
  -1   9   7      317.34      389.34     45.48 o
   0   9   7     1493.74     1514.29     57.43 o
   1   9   7      722.12      695.46     64.44 o
   2   9   7        3.58        7.15     15.78 o
   3   9   7     2286.44     2393.45    123.12 o
   4   9   7       61.69       73.37     21.93 o
   5   9   7      151.27      152.33     17.65 o
   6   9   7      944.60      896.38     32.58 o
   7   9   7     1521.04     1499.18     39.31 o
   8   9   7      417.51      440.46     37.60 o
   9   9   7      435.51      436.50     46.42 o
  -8  10   7       74.09       87.76     25.88 o
  -7  10   7     1400.67     1278.35     55.52 o
  -6  10   7       31.19       48.32     23.42 o
  -5  10   7     4361.54     4439.55     80.45 o
  -4  10   7     1009.24     1051.25     49.70 o
  -3  10   7     2636.80     2726.65    122.63 o
  -2  10   7     1388.41     1550.18     88.53 o
  -1  10   7     3903.54     3869.31    126.29 o
   0  10   7       79.51      111.69     23.62 o
   1  10   7     8332.57     8238.38    211.27 o
   2  10   7        3.30        7.88     18.11 o
   3  10   7     8459.46     8481.98    177.18 o
   4  10   7      256.70      271.33     28.06 o
   5  10   7     4069.72     4021.92     76.98 o
   6  10   7     1020.97     1013.44     37.87 o
   7  10   7     2202.32     2191.29     50.67 o
   8  10   7       31.55       32.15     17.97 o
  -8  11   7       16.69       24.09     24.65 o
  -7  11   7     1169.52     1148.70     54.28 o
  -6  11   7        1.58        1.45     19.49 o
  -5  11   7     1449.41     1481.02     59.09 o
  -4  11   7       41.17       52.35     19.91 o
  -3  11   7      229.52      227.10     45.15 o
  -2  11   7       87.58       86.53     36.81 o
  -1  11   7      271.55      297.17     43.38 o
   0  11   7      245.48      238.03     30.10 o
   1  11   7       13.97       42.37     35.14 o
   2  11   7      808.77      829.71     60.55 o
   3  11   7      106.35      143.82     25.59 o
   4  11   7      821.71      798.59     74.01 o
   5  11   7      441.48      417.49     30.88 o
   6  11   7       15.74       22.52     15.70 o
   7  11   7      204.47      266.62     38.02 o
   8  11   7     2682.72     2585.53     70.27 o
  -7  12   7      819.78      774.79     54.52 o
  -6  12   7       30.57       38.72     20.56 o
  -5  12   7      117.54      134.22     23.62 o
  -4  12   7      495.55      940.02    312.04 o
  -3  12   7      699.09      742.63     67.29 o
  -2  12   7     4579.81     4801.41    151.94 o
  -1  12   7      190.39      222.13     38.14 o
   0  12   7      396.08      410.00     44.70 o
   1  12   7      104.94       92.02     24.08 o
   2  12   7     1869.98     1765.91     66.52 o
   3  12   7       13.11       17.38     19.84 o
   4  12   7     3706.19     3796.91     91.81 o
   5  12   7        2.98       -1.75     21.32 o
   6  12   7      319.87      313.53     31.61 o
   7  12   7      211.78      211.72     22.32 o
   8  12   7      435.13      466.28     43.27 o
  -7  13   7        6.25      -11.04     15.60 o
  -6  13   7     2541.94     2674.90     88.54 o
  -5  13   7        0.75       16.61     18.10 o
  -4  13   7     1569.24     1705.54     61.03 o
  -3  13   7     1523.71     1440.30     87.66 o
  -2  13   7      951.69     1084.76     75.07 o
  -1  13   7      971.06      940.94     67.38 o
   0  13   7     3521.14     3671.91    120.11 o
   1  13   7      662.27      696.77     34.32 o
   2  13   7      441.50      427.91     36.72 o
   3  13   7     1707.58     1654.47     64.52 o
   4  13   7       23.35       29.14     20.58 o
   5  13   7      284.96      258.94     30.32 o
   6  13   7      384.75      324.51     30.62 o
   7  13   7      906.43      870.69     41.78 o
  -7  14   7       11.87       43.53     24.38 o
  -6  14   7      124.69      143.37     21.32 o
  -5  14   7      401.91      375.45     31.94 o
  -4  14   7       32.66       40.95     15.67 o
  -3  14   7      352.51      320.59     33.91 o
  -2  14   7     1923.23     2018.18     98.11 o
  -1  14   7      544.61      622.85     56.74 o
   0  14   7        6.59       22.71     19.24 o
   1  14   7       72.22      100.89     18.74 o
   2  14   7       27.76       38.66     22.68 o
   3  14   7       38.16       40.44     21.76 o
   4  14   7        0.29        7.55     19.32 o
   5  14   7      220.51      197.49     23.82 o
   6  14   7       14.11       10.58     18.41 o
   7  14   7       28.93       16.91     28.45 o
  -6  15   7      105.61      133.75     26.28 o
  -5  15   7     1637.76     1754.61     57.57 o
  -4  15   7       12.34       16.42     18.49 o
  -3  15   7     2721.57     3109.04    119.21 o
  -2  15   7       60.03       36.32     33.71 o
  -1  15   7     2119.15     2202.79     70.63 o
   0  15   7     1724.78     1793.39     68.80 o
   1  15   7     1477.69     1483.14     55.01 o
   2  15   7        5.86        6.63     20.79 o
   3  15   7       27.45       11.23     21.76 o
   4  15   7      675.64      684.19     42.26 o
   5  15   7      436.17      412.28     26.63 o
   6  15   7     1251.05     1174.29     48.45 o
  -6  16   7      888.16      843.34     47.88 o
  -5  16   7      202.69      195.98     17.99 o
  -4  16   7      528.56      565.82     34.50 o
  -3  16   7     1240.41     1388.76     54.91 o
  -2  16   7     1955.64     2144.83     68.55 o
  -1  16   7      357.31      395.60     33.40 o
   0  16   7      664.72      746.77     52.91 o
   1  16   7      274.13      316.66     28.92 o
   2  16   7      661.89      705.96     69.32 o
   3  16   7      232.33      191.01     34.83 o
   4  16   7     2730.15     2697.88     74.10 o
   5  16   7      166.87      163.10     17.75 o
   6  16   7      331.33      382.06     45.99 o
  -5  17   7        5.97       14.39     16.88 o
  -4  17   7     2706.29     2743.91     73.11 o
  -3  17   7      454.62      517.70     34.00 o
  -2  17   7     3783.25     4100.67     89.70 o
  -1  17   7      168.04      180.12     25.60 o
   0  17   7      282.61      279.40     22.54 o
   1  17   7      259.75      249.38     38.70 o
   2  17   7     1007.21     1152.13     67.43 o
   3  17   7      401.06      400.00     33.27 o
   4  17   7      443.14      457.92     51.53 o
   5  17   7     2014.74     1921.13     43.95 o
  -4  18   7      606.51      609.40     30.39 o
  -3  18   7     5068.29     5181.89    111.57 o
  -2  18   7      564.36      639.53     36.04 o
  -1  18   7     1701.22     1828.88     46.97 o
   0  18   7     1310.10     1401.44     49.66 o
   1  18   7     3815.19     4036.59    119.66 o
   2  18   7      416.11      461.92     43.97 o
   3  18   7     3033.03     3288.99     97.92 o
   4  18   7      113.74      122.59     19.34 o
  -3  19   7     1795.87     1950.50     52.28 o
  -2  19   7      772.03      817.97     29.75 o
  -1  19   7     1453.04     1499.88     48.42 o
   0  19   7      125.17      153.18     20.63 o
   1  19   7     1391.89     1564.72     71.32 o
   2  19   7      848.37      893.00     53.05 o
   3  19   7      384.17      390.45     35.23 o
   0  20   7     4083.03     4423.27    106.00 o
   1  20   7      632.04      633.53     42.68 o
  -8   0   8      731.45      740.98     57.69 o
  -6   0   8      992.96     1003.76     97.88 o
  -4   0   8      627.21      724.05     57.32 o
  -2   0   8      564.03      616.60     48.09 o
   0   0   8       88.21       90.08     30.88 o
   2   0   8       73.67      186.55     40.41 o
   4   0   8        2.64      106.05     20.53 o
   6   0   8        9.61       53.56     23.88 o
   8   0   8     1464.57     1343.14     55.63 o
  -9   1   8       10.05        9.28     17.93 o
  -8   1   8     1549.44     1581.86     57.45 o
  -7   1   8     2445.84     2517.43     77.10 o
  -6   1   8     2534.44     2559.15     71.48 o
  -5   1   8      186.74      134.37     25.63 o
  -4   1   8     1828.07     1713.34     48.69 o
  -3   1   8     2611.63     2450.36     66.78 o
  -2   1   8    15195.73    15422.95    327.94 o
  -1   1   8    10911.78    11099.71    136.44 o
   0   1   8     2997.65     2715.40     70.84 o
   1   1   8     9797.86     8849.31    131.86 o
   2   1   8    15386.96    14323.00    408.14 o
   3   1   8    10796.43    10747.28     88.32 o
   4   1   8    10514.74    10114.63     81.50 o
   5   1   8     2995.37     2966.22     51.31 o
   6   1   8     8911.96     9093.92     91.63 o
   7   1   8    10269.40    10614.83    118.11 o
   8   1   8     5485.42     5565.06     88.88 o
   9   1   8     3467.44     3552.84     63.52 o
  -9   2   8      450.89      451.85     32.75 o
  -8   2   8     1021.83     1047.62     47.44 o
  -7   2   8     2186.56     2242.52     57.60 o
  -6   2   8     3556.37     3413.36     87.65 o
  -5   2   8       86.06       69.83     22.89 o
  -4   2   8     2163.48     2061.11     66.30 o
  -3   2   8      786.26      793.85     34.16 o
  -2   2   8       82.83       78.45     11.81 o
  -1   2   8       61.18       62.04     30.28 o
   0   2   8     8256.20     8612.88    193.71 o
   1   2   8       61.06       78.47     38.28 o
   2   2   8       11.77      410.16    149.14 o
   3   2   8      579.50      627.15     26.13 o
   4   2   8     4120.24     4467.32     98.72 o
   5   2   8      118.24      140.38     18.83 o
   6   2   8       16.06        8.36     16.58 o
   7   2   8       19.58       35.31     18.50 o
   8   2   8       25.22       41.47     17.49 o
   9   2   8       46.31       45.10     16.21 o
  -9   3   8      466.08      494.81     33.48 o
  -8   3   8      223.40      209.51     25.79 o
  -7   3   8     3066.70     3115.32    197.27 o
  -6   3   8       40.94       52.52     26.62 o
  -5   3   8     3789.39     3643.56    133.71 o
  -4   3   8      547.52      539.71     36.48 o
  -3   3   8     7682.89     7381.07     98.84 o
  -2   3   8      629.25      571.75     21.60 o
  -1   3   8     9378.19     9389.20    203.66 o
   0   3   8     7001.02     7179.18    182.96 o
   1   3   8    16305.45    16157.00    284.20 o
   2   3   8     2577.88     2521.63     59.25 o
   3   3   8     5291.69     4928.55     99.18 o
   4   3   8     8959.68     9005.72    138.00 o
   5   3   8    12469.30    12287.19    168.88 o
   6   3   8     3410.42     3244.14     74.65 o
   7   3   8     3421.13     3553.01     96.66 o
   8   3   8     4129.35     4301.93    100.34 o
   9   3   8     3055.53     3007.74    142.53 o
  -9   4   8     2076.21     2107.72     62.56 o
  -8   4   8      530.97      522.39     36.79 o
  -7   4   8     6235.56     6359.03    326.62 o
  -6   4   8      497.52      550.16     40.32 o
  -5   4   8     6914.04     6294.69    174.72 o
  -4   4   8     1293.34     1337.44     86.32 o
  -3   4   8     7490.20     7370.72    102.32 o
  -2   4   8      333.81      297.77     18.10 o
  -1   4   8     8630.99     8537.31    155.99 o
   0   4   8      942.39      942.17     46.38 o
   1   4   8     3335.29     3267.00     72.70 o
   2   4   8       60.33       59.00     11.38 o
   3   4   8     5366.97     5583.10    146.37 o
   4   4   8       60.25       64.88     18.87 o
   5   4   8     2873.56     2808.92     69.10 o
   6   4   8      115.43       96.21     20.12 o
   7   4   8      462.51      440.53     31.42 o
   8   4   8      248.92      276.67     32.60 o
   9   4   8      347.75      351.55     30.43 o
  -9   5   8      302.23      329.06     28.21 o
  -8   5   8      756.78      760.87     42.63 o
  -7   5   8      630.21      582.08     40.12 o
  -6   5   8     4905.42     4838.34    110.25 o
  -5   5   8      242.85      247.51     31.58 o
  -4   5   8     8864.40     8629.37    142.00 o
  -3   5   8      121.97      129.93     18.43 o
  -2   5   8     4790.17     4471.59     90.47 o
  -1   5   8       39.12       52.87     13.66 o
   0   5   8    11238.79    11349.52    169.38 o
   1   5   8      342.99      309.63     20.51 o
   2   5   8     6227.99     6022.14     76.84 o
   3   5   8      640.60      653.60     28.49 o
   4   5   8     4127.41     4088.91     67.98 o
   5   5   8     4789.83     4755.56     89.48 o
   6   5   8     4184.21     4017.66     83.48 o
   7   5   8      203.54      239.37     25.55 o
   8   5   8     2292.00     2401.82     81.43 o
   9   5   8     1562.32     1609.22     55.05 o
  -9   6   8     1142.78     1121.78     45.05 o
  -8   6   8     5137.55     5084.67    123.84 o
  -7   6   8      196.67      228.16     45.76 o
  -6   6   8     8485.08     8505.33    218.23 o
  -5   6   8     2518.95     2511.96     76.90 o
  -4   6   8    13143.97    13259.94    180.31 o
  -3   6   8      935.65      943.51     39.21 o
  -2   6   8    13530.63    13234.57    136.66 o
  -1   6   8     2050.76     2072.66     46.06 o
   0   6   8     3598.69     3437.14     78.46 o
   1   6   8      800.45      728.78     34.88 o
   2   6   8     9200.39     8856.90    161.33 o
   3   6   8     1461.19     1413.08     41.15 o
   4   6   8     6629.39     6595.44    120.78 o
   5   6   8      271.75      315.73     22.99 o
   6   6   8      263.38      278.70     27.70 o
   7   6   8      271.35      286.69     27.07 o
   8   6   8      901.88      854.97     53.43 o
   9   6   8      122.46      125.63     21.60 o
  -9   7   8     2713.73     2576.99     86.44 o
  -8   7   8      846.15      828.73     43.30 o
  -7   7   8     1043.64     1069.33     81.67 o
  -6   7   8     1431.88     1354.95     60.15 o
  -5   7   8     6389.34     6351.08    177.85 o
  -4   7   8        6.18       33.16     35.10 o
  -3   7   8     4928.12     4845.90    158.87 o
  -2   7   8      161.82      141.23     19.37 o
  -1   7   8     4156.01     3944.58     73.85 o
   0   7   8      807.21      804.36     61.30 o
   1   7   8     2397.15     2159.65     85.41 o
   2   7   8       50.80       80.48     56.31 o
   3   7   8     4731.27     4825.69     84.92 o
   4   7   8      411.83      373.28     24.82 o
   5   7   8     3018.22     2942.48     61.57 o
   6   7   8       92.31      104.96     18.33 o
   7   7   8     1561.75     1547.13     51.76 o
   8   7   8        2.04       13.51     20.77 o
   9   7   8      247.05      272.08     25.18 o
  -8   8   8      651.73      681.03     38.79 o
  -7   8   8     5574.51     5591.04    171.29 o
  -6   8   8     3721.97     3581.96     93.50 o
  -5   8   8     7710.89     7823.36    267.19 o
  -4   8   8     3383.21     3176.14    136.99 o
  -3   8   8    15390.90    14975.25    280.80 o
  -2   8   8     1919.90     1897.99     71.76 o
  -1   8   8    15541.77    15619.87    175.69 o
   0   8   8     1814.03     1821.12     62.71 o
   1   8   8     4286.27     4228.49    169.10 o
   2   8   8     1836.16     1850.04     70.37 o
   3   8   8     6426.13     6218.04     98.97 o
   4   8   8     2087.81     2173.71     53.44 o
   5   8   8      993.77      999.08     43.45 o
   6   8   8      521.32      531.00     29.11 o
   7   8   8     3019.28     3069.94     59.30 o
   8   8   8       92.16       74.68     22.68 o
  -8   9   8     2034.63     1914.16     58.15 o
  -7   9   8      328.23      330.82     48.11 o
  -6   9   8      558.11      607.84     41.88 o
  -5   9   8     2717.25     2671.78    127.80 o
  -4   9   8     6814.02     6431.23    192.61 o
  -3   9   8     2216.07     2210.00    112.64 o
  -2   9   8     2565.83     2577.44     87.67 o
  -1   9   8     1342.40     1226.12     66.71 o
   0   9   8     1374.42     1266.90     69.62 o
   1   9   8     2991.45     2871.48     88.69 o
   2   9   8     1785.79     1702.88     70.89 o
   3   9   8     1774.07     2035.91    241.73 o
   4   9   8      984.09      967.70     43.31 o
   5   9   8     1570.88     1546.55     46.21 o
   6   9   8      326.27      330.20     24.11 o
   7   9   8       27.14       22.25     15.19 o
   8   9   8       56.80       60.27     21.23 o
  -8  10   8     5182.36     5011.80     88.08 o
  -7  10   8      655.68      620.75     56.30 o
  -6  10   8     4330.58     4414.75     98.23 o
  -5  10   8     2724.24     2777.42    126.60 o
  -4  10   8    10576.22    10701.30    244.90 o
  -3  10   8     1942.70     2120.14    109.75 o
  -2  10   8     5812.65     6004.17    117.41 o
  -1  10   8     1872.60     1868.51     91.42 o
   0  10   8     9067.62     9217.68    187.14 o
   1  10   8     4403.74     4662.24    167.21 o
   2  10   8     6229.92     6329.67    209.63 o
   3  10   8     4950.80     4888.57    169.56 o
   4  10   8      824.76      805.25     39.83 o
   5  10   8     2932.80     3023.90     72.18 o
   6  10   8     1825.26     1846.06     55.42 o
   7  10   8      328.65      313.01     24.33 o
   8  10   8      622.82      692.22     55.97 o
  -8  11   8      822.68      834.94     51.08 o
  -7  11   8     1481.55     1583.10     80.13 o
  -6  11   8      659.28      711.50     64.29 o
  -5  11   8     1392.43     1460.64     90.63 o
  -4  11   8     4123.76     4565.67    158.50 o
  -3  11   8      657.16      683.17     66.06 o
  -2  11   8     2992.91     3321.09    107.58 o
  -1  11   8      324.20      336.07     44.54 o
   0  11   8     2001.59     2035.60     87.43 o
   1  11   8      558.92      593.08     42.24 o
   2  11   8     4156.19     4379.93    152.06 o
   3  11   8     1104.03     1090.20     86.76 o
   4  11   8     7481.29     7121.96    110.51 o
   5  11   8      639.98      629.41     35.99 o
   6  11   8     1723.55     1777.34     53.16 o
   7  11   8      180.79      164.90     20.06 o
  -7  12   8     3177.69     3325.07    102.46 o
  -6  12   8      101.22      150.77     34.23 o
  -5  12   8     4052.73     4186.10    142.14 o
  -4  12   8     3729.22     4013.77    143.25 o
  -3  12   8     2020.23     2082.49    104.94 o
  -2  12   8     3397.19     3530.04    131.88 o
  -1  12   8     4618.64     4847.65    146.04 o
   0  12   8     1960.08     2196.26     91.46 o
   1  12   8     4729.01     4690.60    108.70 o
   2  12   8     3439.83     3428.05     90.63 o
   3  12   8      504.52      490.28     37.36 o
   4  12   8     2863.08     2669.45     83.64 o
   5  12   8     2124.14     2017.97     70.72 o
   6  12   8     1353.75     1317.11     61.28 o
   7  12   8      271.59      278.77     22.80 o
  -7  13   8     1806.58     1681.06     66.84 o
  -6  13   8     1305.12     1345.43     71.51 o
  -5  13   8      481.14      541.15     53.75 o
  -4  13   8       59.52       54.33     31.91 o
  -3  13   8     2478.40     2615.38    114.02 o
  -2  13   8      162.29      133.06     36.69 o
  -1  13   8     7181.90     7845.71    181.11 o
   0  13   8      249.21      283.50     28.57 o
   1  13   8     3995.88     4149.96    129.27 o
   2  13   8      428.44      416.22     37.07 o
   3  13   8     6516.33     6311.33    212.39 o
   4  13   8      281.61      272.22     33.15 o
   5  13   8     3141.80     3151.37     85.50 o
   6  13   8      111.19       84.70     30.19 o
   7  13   8     4083.76     4088.27    120.04 o
  -6  14   8     1431.52     1436.45     47.53 o
  -5  14   8       72.17       69.60     18.50 o
  -4  14   8      915.98      994.35     48.54 o
  -3  14   8     1907.36     2134.68     70.25 o
  -2  14   8      764.18      917.61     68.87 o
  -1  14   8     2815.83     3069.72    113.22 o
   0  14   8     1496.99     1577.36     58.05 o
   1  14   8     1695.39     1783.21     86.30 o
   2  14   8     1066.54     1076.26     54.44 o
   3  14   8     1336.19     1294.75     56.06 o
   4  14   8      460.50      436.35     33.69 o
   5  14   8     1619.37     1552.58     60.15 o
   6  14   8      193.07      192.53     23.94 o
  -6  15   8      655.04      657.95     42.22 o
  -5  15   8       90.62      100.43     27.76 o
  -4  15   8      750.72      767.47     57.84 o
  -3  15   8       80.92       85.86     32.43 o
  -2  15   8     3984.42     4223.74     95.00 o
  -1  15   8      261.15      280.29     24.79 o
   0  15   8     6071.26     6597.38    141.83 o
   1  15   8      104.99      113.05     32.48 o
   2  15   8     4226.82     4419.50    127.12 o
   3  15   8      254.01      267.64     31.20 o
   4  15   8     5211.81     5123.58     96.90 o
   5  15   8       14.52        1.76     19.17 o
   6  15   8     3877.82     3801.00    121.89 o
  -5  16   8      102.06      102.28     16.85 o
  -4  16   8       14.49       18.43     16.99 o
  -3  16   8      523.00      578.78     36.05 o
  -2  16   8      421.73      456.61     34.38 o
  -1  16   8       35.57       60.05     18.56 o
   0  16   8     1924.66     2094.24     63.00 o
   1  16   8       65.89       60.24     27.72 o
   2  16   8      564.79      558.25     48.60 o
   3  16   8      154.85      178.04     29.48 o
   4  16   8     1743.57     1666.12     44.69 o
   5  16   8      296.90      282.90     32.52 o
  -4  17   8      247.60      256.29     22.60 o
  -3  17   8      898.46      975.10     41.38 o
  -2  17   8       85.54      102.58     20.39 o
  -1  17   8     1875.15     1957.91     47.57 o
   0  17   8       17.06       11.32     17.31 o
   1  17   8     2313.96     2416.30     92.66 o
   2  17   8      636.65      640.08     47.85 o
   3  17   8     1948.65     2091.58     76.19 o
   4  17   8        1.74        1.66     21.35 o
  -3  18   8        6.66       13.98     14.90 o
  -2  18   8        1.79        7.01     12.71 o
  -1  18   8      170.92      161.35     17.26 o
   0  18   8      162.00      177.10     39.25 o
   1  18   8        3.43       20.29     21.20 o
   2  18   8        0.52       13.66     19.59 o
   3  18   8      208.61      175.49     27.89 o
  -1  19   8      348.86      341.82     34.46 o
   0  19   8      895.18      964.06     53.21 o
   1  19   8      194.60      184.65     27.05 o
  -9   0   9     7633.18     7537.80    113.79 o
  -7   0   9     6235.68     6536.61    118.22 o
  -5   0   9    12811.32    11854.50    239.27 o
  -3   0   9    14611.82    13997.67    185.17 o
  -1   0   9    16242.51    15948.57    125.03 o
   1   0   9    25117.02    26259.88    202.36 o
   3   0   9    13575.72    13745.46    133.65 o
   5   0   9     9757.48    10027.36    146.99 o
   7   0   9     2824.65     2889.98    112.98 o
  -9   1   9     1179.66     1169.14     44.32 o
  -8   1   9      183.18      175.49     23.54 o
  -7   1   9      998.24     1059.29     42.08 o
  -6   1   9     2135.88     2124.92     76.08 o
  -5   1   9     1195.40     1211.69     57.71 o
  -4   1   9     4046.72     4027.98     67.75 o
  -3   1   9     6771.82     6500.48     82.85 o
  -2   1   9     3290.34     3404.47     58.45 o
  -1   1   9     2190.37     2231.39     39.77 o
   0   1   9     1418.14     1362.03     51.70 o
   1   1   9     1255.21     1267.17     29.50 o
   2   1   9     2985.93     2904.85     37.44 o
   3   1   9      439.72      447.99     24.31 o
   4   1   9     3450.09     3389.90     53.70 o
   5   1   9     1083.12     1040.64     32.34 o
   6   1   9      976.86     1008.65     35.42 o
   7   1   9       12.87       16.60     14.66 o
   8   1   9      776.18      817.73     33.28 o
  -9   2   9       13.83       18.71     18.76 o
  -8   2   9     6922.50     7080.90     92.68 o
  -7   2   9      193.22      239.36     23.22 o
  -6   2   9    12062.67    11653.11    171.72 o
  -5   2   9      683.50      672.64     44.40 o
  -4   2   9    10931.03    10688.24    123.19 o
  -3   2   9      158.11      176.47     17.54 o
  -2   2   9    17211.84    16897.59    216.94 o
  -1   2   9     1239.65     1261.07     34.40 o
   0   2   9    18924.44    19215.35    341.35 o
   1   2   9       63.16       66.84     12.84 o
   2   2   9    10246.35    11197.78    107.82 o
   3   2   9     2019.21     1977.22     45.85 o
   4   2   9     6746.78     6762.53     86.06 o
   5   2   9     1476.61     1571.98     44.63 o
   6   2   9     7233.09     7179.49    131.64 o
   7   2   9        5.90       30.60     23.03 o
   8   2   9     2526.79     2608.94     71.72 o
  -9   3   9      143.27      111.22     29.34 o
  -8   3   9     1705.46     1671.98     61.85 o
  -7   3   9       73.78       73.16     18.53 o
  -6   3   9     1264.95     1286.12     62.44 o
  -5   3   9     4518.05     4277.40    102.61 o
  -4   3   9      952.93      945.71     34.71 o
  -3   3   9      414.13      348.21     27.92 o
  -2   3   9      261.48      240.92     18.19 o
  -1   3   9     5741.75     5795.64     70.29 o
   0   3   9      585.69      603.57     27.96 o
   1   3   9     3833.40     3837.36     54.20 o
   2   3   9      468.56      485.55     22.08 o
   3   3   9     2586.59     2554.10     46.11 o
   4   3   9       44.84       51.19     18.57 o
   5   3   9     2196.27     2234.47     61.96 o
   6   3   9        0.34       -0.94     19.02 o
   7   3   9      961.07      949.87     50.30 o
   8   3   9       81.71       85.53     21.17 o
  -8   4   9      545.02      534.22     65.27 o
  -7   4   9     6765.98     6890.65    137.71 o
  -6   4   9     1079.33     1056.59     41.80 o
  -5   4   9     4466.45     4389.32     85.54 o
  -4   4   9       22.18       18.26     14.82 o
  -3   4   9    10116.09     9490.71    104.40 o
  -2   4   9      587.48      615.59     27.59 o
  -1   4   9    13883.67    14414.61    193.34 o
   0   4   9      445.55      420.88     30.07 o
   1   4   9     9004.00     9502.59    340.03 o
   2   4   9     3458.09     3545.00     60.57 o
   3   4   9     6305.77     6096.50     79.27 o
   4   4   9     3900.72     3918.92     79.94 o
   5   4   9     6157.25     5950.28     99.49 o
   6   4   9     1670.15     1610.13     54.15 o
   7   4   9     3260.77     3281.23    139.20 o
   8   4   9     1682.09     1777.66     60.74 o
  -8   5   9      128.60      121.63     22.26 o
  -7   5   9      941.09      953.29     39.09 o
  -6   5   9      640.21      573.40     42.96 o
  -5   5   9      689.70      671.58     45.28 o
  -4   5   9      242.24      212.44     30.02 o
  -3   5   9      158.17      178.77     19.20 o
  -2   5   9      277.11      269.44     19.62 o
  -1   5   9     1190.81     1257.21     34.34 o
   0   5   9     6005.71     6274.65    117.93 o
   1   5   9      291.00      319.36     21.74 o
   2   5   9     2306.22     2311.70     65.07 o
   3   5   9      191.75      220.05     24.52 o
   4   5   9       77.61       85.81     17.23 o
   5   5   9     1801.47     1759.98     62.74 o
   6   5   9     3645.12     3681.09     79.62 o
   7   5   9     1156.59     1203.84     45.54 o
   8   5   9      930.37      894.99     44.75 o
  -8   6   9      684.41      674.79     36.24 o
  -7   6   9       78.92       84.73     19.87 o
  -6   6   9     2464.63     2518.54     81.66 o
  -5   6   9      251.80      285.08     51.93 o
  -4   6   9     4140.93     3941.99    146.81 o
  -3   6   9     1300.01     1331.36     48.56 o
  -2   6   9     3644.64     3584.14     75.23 o
  -1   6   9     2733.92     2827.35     54.84 o
   1   6   9      706.25      779.25     31.08 o
   2   6   9     5055.57     5021.51     93.75 o
   3   6   9     6692.12     6675.34     86.39 o
   4   6   9     3737.31     3800.38     60.26 o
   5   6   9     4501.89     4612.88    101.61 o
   6   6   9     2642.12     2587.59     67.14 o
   7   6   9     3762.21     3925.99     96.55 o
   8   6   9     1692.88     1798.26     59.68 o
  -8   7   9      627.86      617.64     35.08 o
  -7   7   9       15.36       14.64     22.86 o
  -6   7   9        6.95        4.39     22.06 o
  -5   7   9      712.00      761.47     70.08 o
  -4   7   9      583.17      528.28     60.27 o
  -3   7   9      101.01       95.21     24.90 o
  -2   7   9       14.17       27.16     18.11 o
  -1   7   9      177.08      169.36     22.52 o
   0   7   9      401.33      420.58     38.01 o
   1   7   9      213.70      219.34     22.87 o
   2   7   9     2994.78     2987.07     88.67 o
   3   7   9      684.56      707.46     31.16 o
   4   7   9     1222.97     1210.59     39.26 o
   5   7   9      673.24      702.98     33.10 o
   6   7   9     2867.32     2934.42     70.78 o
   7   7   9     1542.54     1480.02     48.20 o
   8   7   9     1657.28     1714.20     80.62 o
  -8   8   9      277.90      222.00     22.68 o
  -7   8   9        2.85       15.06     18.25 o
  -6   8   9      189.98      181.56     44.71 o
  -5   8   9     1843.14     1660.97    100.29 o
  -4   8   9     2220.99     2112.53    111.18 o
  -3   8   9     1460.52     1406.20     89.98 o
  -2   8   9     2516.09     2922.20    442.78 o
   0   8   9     2248.34     2226.94     57.96 o
   1   8   9      643.13      694.84     46.29 o
   2   8   9     2979.73     2962.83     60.30 o
   3   8   9     2380.72     2385.23     54.77 o
   4   8   9     7299.75     7182.69     92.41 o
   5   8   9      444.01      436.92     31.07 o
   6   8   9     3080.95     3235.78     70.48 o
   7   8   9      574.53      605.56     57.25 o
   8   8   9     4789.36     4857.24    128.48 o
  -7   9   9       14.40       18.54     25.89 o
  -6   9   9      423.05      407.08     53.45 o
  -5   9   9      255.55      237.10     47.75 o
  -4   9   9      398.56      389.16     55.87 o
  -3   9   9     2749.57     2866.72    123.17 o
  -2   9   9        2.16        8.44     21.71 o
  -1   9   9        8.48       24.72     19.42 o
   0   9   9     1799.86     1687.05     59.99 o
   1   9   9     6992.70     6550.02     99.56 o
   2   9   9      549.49      503.94     32.67 o
   3   9   9     1540.30     1497.85     52.72 o
   4   9   9       50.43       47.33     16.11 o
   5   9   9     2905.28     3071.49     71.62 o
   6   9   9       53.07       55.48     16.63 o
   7   9   9     1283.04     1300.09     41.35 o
  -7  10   9      329.09      332.55     42.25 o
  -6  10   9      337.55      396.02     50.65 o
  -5  10   9      265.80      297.86     47.29 o
  -4  10   9        8.79       -3.46     34.80 o
  -3  10   9     1475.46     1508.66     91.95 o
  -2  10   9      323.24      943.77    494.96 o
  -1  10   9     2425.00     2671.96     78.13 o
   0  10   9       18.76       76.69     32.29 o
   1  10   9     5954.23     5734.30    144.40 o
   2  10   9       98.02      136.63     22.46 o
   3  10   9     3002.69     3062.29     73.64 o
   4  10   9      775.02      739.56     41.37 o
   5  10   9     2558.59     2617.15     54.81 o
   6  10   9        0.31        4.02     16.86 o
   7  10   9     6441.66     6201.07     83.54 o
  -7  11   9      870.75      971.06     57.40 o
  -6  11   9      192.51      157.00     35.83 o
  -5  11   9     1168.81     1169.37     77.77 o
  -4  11   9      450.45      529.80     58.22 o
  -3  11   9     1908.60     2004.62    101.69 o
  -2  11   9     1780.74     1929.63     68.87 o
  -1  11   9     2470.99     2407.50     76.17 o
   0  11   9     2232.61     2085.59    101.27 o
   1  11   9     1781.33     1826.42     83.97 o
   2  11   9     3419.10     3431.70    108.89 o
   3  11   9        3.74        1.78     21.99 o
   4  11   9     2597.92     2679.45     67.83 o
   5  11   9      188.75      169.35     17.84 o
   6  11   9     2143.02     2138.81     54.16 o
   7  11   9       79.43       92.20     25.05 o
  -6  12   9     1280.83     1284.95     69.29 o
  -5  12   9     1019.81     1096.64     70.59 o
  -4  12   9     1826.79     2061.06     98.90 o
  -3  12   9     1169.23     1249.03     80.26 o
  -2  12   9      645.81      712.29     43.42 o
  -1  12   9      418.30      482.97     59.39 o
   0  12   9     5233.31     5086.67    156.23 o
   1  12   9      906.50      944.89     63.19 o
   2  12   9     4885.71     4856.87    128.77 o
   3  12   9      247.93      262.33     32.28 o
   4  12   9      737.24      757.07     45.53 o
   5  12   9      273.53      260.22     23.08 o
   6  12   9     3123.02     3001.85     85.97 o
  -6  13   9     2643.90     2783.86     63.88 o
  -5  13   9     1022.49     1116.49     65.95 o
  -4  13   9     2332.60     2538.17    103.07 o
  -3  13   9      305.92      321.67     43.45 o
  -2  13   9     3442.62     3790.62    125.94 o
  -1  13   9     4186.87     4207.91    110.46 o
   0  13   9      818.47      931.86     47.63 o
   1  13   9      918.13      948.32     62.66 o
   2  13   9     3032.96     3223.43    106.01 o
   3  13   9     2582.75     2561.67     81.06 o
   4  13   9      721.28      727.53     44.55 o
   5  13   9      959.01      922.30     35.94 o
   6  13   9      687.37      713.27     36.91 o
  -5  14   9     1314.98     1243.99     64.60 o
  -4  14   9     1962.72     2063.85     88.20 o
  -3  14   9     1401.58     1565.16     80.88 o
  -2  14   9      423.43      545.43     51.08 o
  -1  14   9     1918.52     1958.52     52.66 o
   0  14   9     3948.85     3915.22    126.22 o
   1  14   9     1850.08     1968.12     87.24 o
   2  14   9      430.53      516.79     45.45 o
   3  14   9     1494.07     1536.13     51.16 o
   4  14   9      959.42      892.80     46.75 o
   5  14   9     1993.64     2013.07     48.82 o
  -5  15   9     3522.43     3726.49     99.23 o
  -4  15   9      548.56      629.63     49.01 o
  -3  15   9     1871.45     1956.94     59.99 o
  -2  15   9      452.57      494.36     34.52 o
  -1  15   9     1432.35     1611.45     46.39 o
   0  15   9     1318.29     1412.85     55.76 o
   1  15   9     2062.57     2154.05    136.31 o
   2  15   9     1717.14     1744.93     90.06 o
   3  15   9     4049.71     3865.47    106.88 o
   4  15   9      302.31      262.95     25.17 o
  -4  16   9      832.02      985.00     37.51 o
  -3  16   9     2568.11     2783.01     65.92 o
  -2  16   9     2403.57     2569.65     96.66 o
  -1  16   9     1142.12     1198.21     45.96 o
   0  16   9      764.32      844.70     42.64 o
   1  16   9     1182.72     1126.68     46.75 o
   2  16   9      526.15      589.96     38.44 o
   3  16   9     1616.20     1624.08     40.91 o
   4  16   9     1540.82     1394.53     47.38 o
  -2  17   9     1709.20     1843.95     51.36 o
  -1  17   9      276.73      278.10     23.71 o
   0  17   9     2376.57     2465.87    156.14 o
   1  17   9      120.79      121.61     16.33 o
   2  17   9     2246.80     2120.87     49.14 o
  -8   0  10       80.77       91.22     29.38 o
  -6   0  10      131.10      145.54     40.21 o
  -4   0  10     1393.29     1246.51     57.95 o
  -2   0  10      253.13      237.59     24.74 o
   0   0  10     4602.47     4599.84    102.59 o
   2   0  10      225.58      303.94     26.14 o
   4   0  10     3164.91     3388.93    125.63 o
   6   0  10     5723.38     6020.21    109.58 o
   8   0  10      706.96      643.58     43.86 o
  -8   1  10       98.09       89.17     31.15 o
  -7   1  10      811.72      810.03     37.57 o
  -6   1  10      335.83      334.65     41.59 o
  -5   1  10      622.44      602.84     43.32 o
  -4   1  10      451.26      469.38     24.11 o
  -3   1  10      514.88      493.33     26.95 o
  -2   1  10        0.31        4.48     12.80 o
  -1   1  10      621.63      566.85     22.92 o
   0   1  10      147.62      174.36     18.01 o
   1   1  10      179.72      164.13     16.79 o
   2   1  10       57.87       53.28     12.33 o
   3   1  10     1809.74     1672.73     51.59 o
   4   1  10      645.55      678.17     35.27 o
   5   1  10     1035.31      985.15     40.21 o
   6   1  10      335.52      332.61     26.02 o
   7   1  10        6.30        8.96     19.17 o
   8   1  10      316.68      354.01     27.18 o
  -8   2  10      157.72      135.56     31.43 o
  -7   2  10      112.28      144.01     25.29 o
  -6   2  10        3.51       28.13     18.17 o
  -5   2  10      232.00      228.91     24.91 o
  -4   2  10       48.14       46.13     13.92 o
  -3   2  10       27.64       20.77     13.84 o
  -2   2  10     1090.21     1049.19     33.54 o
  -1   2  10      186.68      199.86     14.83 o
   0   2  10       66.00       77.74     14.79 o
   1   2  10     2088.65     2288.55     67.70 o
   2   2  10     1569.91     1786.48     36.41 o
   3   2  10      452.16      479.86     26.36 o
   4   2  10       14.77       76.23     44.47 o
   5   2  10     4419.11     4571.79     81.96 o
   6   2  10     1058.63     1073.80     51.20 o
   7   2  10     1725.95     1821.74     60.40 o
   8   2  10      331.77      326.84     38.76 o
  -8   3  10     1872.47     1857.24     87.82 o
  -7   3  10      117.76      106.23     23.68 o
  -6   3  10      981.11      987.69     42.28 o
  -5   3  10      558.10      521.63     33.31 o
  -4   3  10     3041.43     2888.27     53.17 o
  -3   3  10      725.84      683.98     30.95 o
  -2   3  10     1599.56     1557.66     40.61 o
  -1   3  10      219.25      236.78     19.39 o
   0   3  10     1532.78     1578.96     44.73 o
   1   3  10     2076.65     2044.04     49.07 o
   2   3  10      714.50      714.98     24.14 o
   3   3  10     4878.29     4742.60     84.20 o
   4   3  10      884.20      896.65     49.44 o
   5   3  10      331.58      349.68     28.70 o
   6   3  10      856.06      890.43     47.86 o
   7   3  10     1196.48     1175.70     50.12 o
   8   3  10       47.42       55.35     23.73 o
  -8   4  10       98.08      109.46     31.67 o
  -7   4  10      253.13      234.51     28.86 o
  -6   4  10       75.66       75.97     23.52 o
  -5   4  10      119.39      102.40     20.09 o
  -4   4  10      195.66      190.18     19.94 o
  -3   4  10     1800.32     1716.86     46.20 o
  -2   4  10       12.40       36.92     17.56 o
  -1   4  10     1458.19     1554.84     39.91 o
   0   4  10      925.23      928.67     35.90 o
   1   4  10     1992.48     2161.03     96.39 o
   2   4  10     1836.14     2017.24     48.79 o
   3   4  10      439.24      472.11     30.20 o
   4   4  10     1060.85     1018.56     52.70 o
   5   4  10      186.08      202.46     29.16 o
   6   4  10      952.60      917.03     40.28 o
   7   4  10     1640.99     1598.61     84.66 o
   8   4  10     3542.51     3820.32    108.44 o
  -8   5  10     1827.16     1878.86     84.64 o
  -7   5  10      491.50      529.73     36.87 o
  -6   5  10     1182.75     1086.34     53.53 o
  -5   5  10     1700.39     1625.74     65.15 o
  -4   5  10     1837.31     1765.24     55.03 o
  -3   5  10     5457.24     5330.61    212.40 o
  -2   5  10     2810.26     2822.88     53.56 o
  -1   5  10     1224.02     1224.80     40.87 o
   0   5  10     1854.30     1907.03     60.99 o
   1   5  10     3368.11     3440.20     75.65 o
   2   5  10     6418.59     6289.23     98.05 o
   3   5  10     2811.01     2886.14     79.14 o
   4   5  10     1293.49     1253.96     57.90 o
   5   5  10     2857.86     2698.80     82.79 o
   6   5  10     1804.17     1859.08     67.27 o
   7   5  10      134.12      162.34     34.21 o
   8   5  10     1174.63     1131.44     60.83 o
  -7   6  10       39.02       21.51     23.64 o
  -6   6  10      203.76      171.91     26.33 o
  -5   6  10      170.08      145.32     25.85 o
  -4   6  10      732.04      758.16     45.63 o
  -3   6  10      403.56      410.36     37.05 o
  -2   6  10       31.01       68.41     20.25 o
  -1   6  10      519.59      582.21     43.46 o
   0   6  10     5020.23     4880.98    113.66 o
   1   6  10       18.04       35.82     24.21 o
   2   6  10      638.93      623.62     34.48 o
   3   6  10     2679.07     2640.00     65.28 o
   4   6  10     1139.50     1088.58     43.11 o
   5   6  10      236.49      195.20     29.62 o
   6   6  10     1376.44     1401.19     58.60 o
   7   6  10      988.67     1063.49     70.01 o
  -7   7  10     1550.22     1464.97     49.12 o
  -6   7  10      378.97      362.38     34.77 o
  -5   7  10     1248.63     1175.23     84.17 o
  -4   7  10     3501.52     3277.78    120.15 o
  -3   7  10     4246.35     4237.35    103.21 o
  -2   7  10     2811.08     2834.90     69.40 o
  -1   7  10     5308.85     5276.37    143.53 o
   0   7  10     2865.79     2684.47     86.01 o
   1   7  10     5223.66     5300.79     90.69 o
   2   7  10     1493.70     1518.96     50.72 o
   3   7  10     3481.50     3427.03     74.14 o
   4   7  10     4729.12     4716.96     85.47 o
   5   7  10     2504.61     2518.68     79.01 o
   6   7  10      420.79      417.80     35.26 o
   7   7  10     1448.24     1488.05     77.37 o
  -7   8  10      562.95      516.52     47.71 o
  -6   8  10      877.36      872.35     45.70 o
  -5   8  10      660.00      582.92     60.02 o
  -4   8  10      275.55      286.84     46.77 o
  -3   8  10       68.02       81.94     24.66 o
  -2   8  10      882.22      942.71     49.87 o
  -1   8  10     2015.98     2060.99     58.16 o
   0   8  10       21.73      211.35     59.16 o
   1   8  10     1314.34     1349.84     47.42 o
   2   8  10      121.67      125.80     21.78 o
   3   8  10      489.00      475.40     31.61 o
   4   8  10      126.93      150.80     21.63 o
   5   8  10     2560.28     2577.04     79.10 o
   6   8  10      180.53      186.98     53.04 o
   7   8  10       30.04       43.82     25.81 o
  -7   9  10      626.12      632.20     49.51 o
  -6   9  10     1898.34     1920.92     63.07 o
  -5   9  10      362.53      369.73     50.76 o
  -4   9  10     1875.00     1861.26     97.37 o
  -3   9  10      520.65      479.86     52.96 o
  -2   9  10     5400.84     5238.81    110.10 o
  -1   9  10     3216.22     2948.20    195.80 o
   0   9  10     4875.84     4775.87    131.83 o
   1   9  10     1878.02     1851.60     55.44 o
   2   9  10     1433.11     1482.27     50.56 o
   3   9  10     1898.84     1984.49     57.74 o
   4   9  10     3931.46     3922.34     77.67 o
   5   9  10     1065.93     1030.64     51.20 o
   6   9  10     2022.79     1948.91     97.16 o
   7   9  10     2276.80     2241.06     85.62 o
  -6  10  10      434.73      460.39     33.23 o
  -5  10  10      824.69      889.21     64.82 o
  -4  10  10      405.82      361.53     47.21 o
  -3  10  10      710.16      706.26     61.45 o
  -2  10  10      423.77      445.43     35.85 o
  -1  10  10      165.48      343.56    150.22 o
   0  10  10       65.75       67.83     30.95 o
   1  10  10      654.59      657.69     69.17 o
   2  10  10      439.25      449.52     30.32 o
   3  10  10      147.09      163.05     28.25 o
   4  10  10      749.92      755.70     35.53 o
   5  10  10       12.43        6.48     20.28 o
   6  10  10       17.76       14.29     18.14 o
  -6  11  10      216.36      181.09     21.78 o
  -5  11  10     3727.92     3773.82    119.49 o
  -4  11  10        2.63       -4.88     26.72 o
  -3  11  10     1140.72     1163.19     72.51 o
  -2  11  10      920.28      806.73     44.43 o
  -1  11  10     2780.98     2805.99    116.61 o
   0  11  10     1720.77     1799.63     80.38 o
   1  11  10     1247.60     1355.54     43.20 o
   2  11  10      957.01      949.40     55.04 o
   3  11  10     1610.44     1633.23     60.50 o
   4  11  10      142.92      138.52     19.71 o
   5  11  10      681.69      645.60     33.86 o
   6  11  10     2168.56     2108.07     82.02 o
  -5  12  10      309.63      304.28     38.37 o
  -4  12  10     1471.30     1566.15     78.15 o
  -3  12  10      464.57      512.41     49.34 o
  -2  12  10      961.27     1043.44     57.81 o
  -1  12  10      134.80      145.16     24.02 o
   0  12  10        8.67       11.54     19.09 o
   1  12  10      199.09      210.98     20.03 o
   2  12  10      776.03      780.06     62.26 o
   3  12  10       91.31       70.54     20.16 o
   4  12  10       89.32       82.21     19.10 o
   5  12  10        4.84        8.22     17.53 o
  -5  13  10      256.16      272.01     23.14 o
  -4  13  10      678.93      752.23     37.63 o
  -3  13  10       74.02       56.53     26.96 o
  -2  13  10      439.69      424.66     41.68 o
  -1  13  10        8.51       14.29     15.62 o
   0  13  10      749.25      707.85     40.15 o
   1  13  10      299.73      275.91     21.53 o
   2  13  10      298.40      267.91     27.48 o
   3  13  10       87.59       70.74     19.70 o
   4  13  10      558.85      608.10     35.90 o
   5  13  10      552.03      532.30     45.10 o
  -4  14  10      185.45      191.03     30.85 o
  -3  14  10     1195.38     1216.92     63.43 o
  -2  14  10        0.25        6.35     18.05 o
  -1  14  10      758.73      774.02     31.79 o
   0  14  10      282.92      289.33     31.60 o
   1  14  10      318.67      324.72     22.21 o
   2  14  10      444.21      422.20     26.19 o
   3  14  10       40.91       38.56     16.66 o
   4  14  10      884.52      944.47     39.99 o
  -3  15  10      327.92      326.38     24.60 o
  -2  15  10      212.82      216.41     21.81 o
  -1  15  10        9.11       21.01     14.71 o
   0  15  10      103.28       80.71     18.86 o
   1  15  10      152.13      183.08     22.94 o
   2  15  10       28.50       27.86     13.92 o
   3  15  10       33.18       47.51     16.26 o
  -2  16  10     1146.17     1196.43     56.77 o
  -1  16  10      993.92     1073.70     55.37 o
   0  16  10     1181.75     1181.50     44.31 o
   1  16  10      833.05      842.29     36.65 o
   2  16  10        9.79        1.76     25.51 o
  -7   0  11      148.84      176.70     36.04 o
  -5   0  11       84.79       87.96     23.92 o
  -3   0  11     1989.29     1892.07     70.01 o
  -1   0  11      566.56      543.73     32.61 o
   1   0  11     2038.01     2029.55    106.01 o
   3   0  11     2635.30     2559.96    109.57 o
   5   0  11     2777.56     2881.20    111.08 o
   7   0  11     1805.68     1688.17     69.80 o
  -7   1  11       45.73       53.01     17.06 o
  -6   1  11      148.18      144.74     17.89 o
  -5   1  11      825.72      768.74     32.01 o
  -4   1  11      271.14      253.20     22.12 o
  -3   1  11       68.06       57.66     15.83 o
  -2   1  11     1014.73      964.80     36.59 o
  -1   1  11     1554.62     1547.02     36.18 o
   0   1  11      453.62      458.37     27.19 o
   1   1  11     1432.79     1380.16     41.58 o
   2   1  11      744.84      758.90     31.57 o
   3   1  11      359.02      378.71     35.26 o
   4   1  11       25.09       23.61     21.43 o
   5   1  11       38.59       26.77     22.19 o
   6   1  11      369.79      398.15     31.27 o
   7   1  11      691.17      631.14     48.55 o
  -7   2  11       59.45       57.26     17.85 o
  -6   2  11       49.23       68.29     15.48 o
  -5   2  11     1041.97     1028.17     42.91 o
  -4   2  11      361.28      368.11     21.86 o
  -3   2  11      136.37      138.30     18.75 o
  -2   2  11      836.19      810.46     33.62 o
  -1   2  11      321.38      292.80     18.86 o
   0   2  11      212.97      281.98     29.14 o
   1   2  11      259.35      307.16     20.70 o
   2   2  11     2381.76     2424.23     42.96 o
   3   2  11      217.85      310.88     26.67 o
   4   2  11     2113.80     2238.02     70.52 o
   5   2  11      120.39      129.23     39.72 o
   6   2  11     1005.54      987.11     65.74 o
   7   2  11       45.02       75.42     25.61 o
  -7   3  11      530.69      475.30     26.90 o
  -6   3  11     1275.90     1230.22     89.18 o
  -5   3  11     1240.60     1195.00     45.31 o
  -4   3  11      393.57      369.23     24.71 o
  -3   3  11      569.46      518.21     27.81 o
  -2   3  11     2175.42     2161.52     47.56 o
  -1   3  11     2207.25     2141.01     42.45 o
   0   3  11     2521.41     2540.10     50.42 o
   1   3  11      861.96      848.32     30.27 o
   2   3  11       47.94       45.49     12.14 o
   3   3  11      908.84      851.48     38.23 o
   4   3  11     1115.55     1017.09     52.43 o
   5   3  11      247.03      262.27     43.95 o
   6   3  11      432.11      406.40     47.65 o
   7   3  11        1.11      -18.27     27.39 o
  -7   4  11      573.32      561.45     27.95 o
  -6   4  11      889.13      777.91     44.13 o
  -5   4  11       60.41       59.36     20.29 o
  -4   4  11      306.54      318.86     23.94 o
  -3   4  11        0.84        5.41     13.68 o
  -2   4  11     1123.83     1086.16     35.02 o
  -1   4  11       28.77       99.30     23.32 o
   0   4  11       48.21       47.77     14.55 o
   1   4  11      272.49      532.61     91.97 o
   2   4  11     1850.91     2023.96     45.43 o
   3   4  11      891.81      827.57     38.37 o
   4   4  11      497.39      471.97     38.93 o
   5   4  11       48.07       80.06     34.13 o
   6   4  11      845.12      807.77     61.77 o
   7   4  11      604.02      623.50     49.89 o
  -7   5  11      804.23      854.57     59.03 o
  -6   5  11     1215.80     1094.40     49.77 o
  -5   5  11     1623.84     1548.96     60.87 o
  -4   5  11     2927.27     2761.36     65.30 o
  -3   5  11     2275.87     2155.90     57.99 o
  -2   5  11        4.73       23.38     23.23 o
  -1   5  11     3638.67     3525.09     80.32 o
   0   5  11     2516.52     2533.96     67.50 o
   1   5  11      268.92      292.98     36.30 o
   2   5  11        7.11        4.64     15.25 o
   3   5  11     1289.66     1226.60     45.81 o
   4   5  11        1.58       -1.92     21.82 o
   5   5  11      782.14      735.66     60.80 o
   6   5  11       17.47       16.26     31.26 o
   7   5  11       22.61       24.47     23.70 o
  -7   6  11      397.06      393.12     40.56 o
  -6   6  11      464.95      467.43     33.96 o
  -5   6  11     1340.19     1298.80     55.68 o
  -4   6  11      887.20      921.17     37.86 o
  -3   6  11     2411.30     2403.61     74.38 o
  -2   6  11      332.72      340.79     49.73 o
  -1   6  11     1224.05     1171.62     60.88 o
   1   6  11      773.59      867.62     52.59 o
   2   6  11      137.35      159.03     22.69 o
   3   6  11     1114.18     1145.59     44.30 o
   4   6  11      403.12      460.52     29.95 o
   5   6  11      103.46      115.87     23.14 o
   6   6  11       67.24       61.81     33.44 o
  -6   7  11     3228.14     3107.32     76.29 o
  -5   7  11     1221.08     1186.91     51.15 o
  -4   7  11     2713.00     2593.03     61.37 o
  -3   7  11     3700.44     3594.21     88.33 o
  -2   7  11     1422.76     1467.95     59.32 o
  -1   7  11      733.05      725.58     49.03 o
   0   7  11      630.20      570.50     44.20 o
   1   7  11      767.19      714.30     72.35 o
   2   7  11     1621.03     1635.59     52.27 o
   3   7  11      985.42      912.72     39.61 o
   4   7  11       85.80       84.28     18.92 o
   5   7  11       96.84      103.37     22.67 o
   6   7  11       22.31       38.18     29.46 o
  -6   8  11      328.29      352.57     30.27 o
  -5   8  11     1017.81      975.15     45.71 o
  -4   8  11     1435.78     1495.62     56.46 o
  -3   8  11     3148.09     3209.03    114.53 o
  -2   8  11     1316.61     1292.13     54.89 o
  -1   8  11      733.80     1089.68     74.04 o
   0   8  11     1051.22     1030.69     55.70 o
   1   8  11     1550.93     1702.25     69.51 o
   2   8  11      744.49      761.22     37.47 o
   3   8  11     2072.65     2059.54     57.03 o
   4   8  11      669.06      622.00     32.71 o
   5   8  11      891.14      932.83     45.75 o
   6   8  11      497.83      536.10     37.28 o
  -6   9  11     1786.32     1827.55     75.10 o
  -5   9  11      784.99      687.37     37.90 o
  -4   9  11     1064.91     1054.56     66.87 o
  -3   9  11     2365.06     2356.46     95.32 o
  -2   9  11     2280.88     2210.66     68.80 o
  -1   9  11       85.08      118.65     27.85 o
   0   9  11      428.43      533.12     42.14 o
   1   9  11     3078.03     3036.15     88.04 o
   2   9  11     2104.53     2066.30     56.83 o
   3   9  11        2.55       15.66     16.48 o
   4   9  11      512.77      524.38     30.12 o
   5   9  11       18.84       20.04     18.23 o
   6   9  11       98.72       81.81     25.89 o
  -5  10  11      945.76      988.13     42.21 o
  -4  10  11     1613.95     1628.75     76.88 o
  -3  10  11      919.84      820.10     57.06 o
  -2  10  11     2902.82     2899.29     76.59 o
  -1  10  11      128.88      152.84     37.46 o
   0  10  11     3780.00     3854.70    135.92 o
   1  10  11     2072.89     1976.24     79.56 o
   2  10  11     4573.82     4678.48     81.96 o
   3  10  11      370.47      412.67     30.10 o
   4  10  11     2404.69     2314.24     55.00 o
   5  10  11       56.89       30.62     18.13 o
  -5  11  11     1345.11     1367.50     46.02 o
  -4  11  11      395.33      367.08     39.74 o
  -3  11  11     1128.45     1077.71     62.29 o
  -2  11  11     1061.05     1022.63     44.92 o
  -1  11  11      894.90      860.08     67.18 o
   0  11  11      315.35      351.38     29.12 o
   1  11  11     1348.24     1418.99     83.10 o
   2  11  11      134.50      107.16     20.45 o
   3  11  11      734.89      752.29     39.99 o
   4  11  11       17.42       24.85     15.83 o
   5  11  11      769.25      783.90     51.87 o
  -4  12  11      226.95      207.07     29.42 o
  -3  12  11     2097.56     2068.53     78.58 o
  -2  12  11      523.85      566.31     33.81 o
  -1  12  11     3716.29     3704.34     82.42 o
   0  12  11      838.87      835.59     55.15 o
   1  12  11     5384.83     4982.59    146.01 o
   2  12  11      169.62      159.48     22.71 o
   3  12  11     6735.96     6679.47    121.13 o
   4  12  11       45.48       54.40     17.36 o
  -3  13  11        5.36       -5.62     22.11 o
  -2  13  11     1091.65     1007.56     38.43 o
  -1  13  11      114.97       99.69     19.08 o
   0  13  11      571.29      553.95     34.49 o
   1  13  11       97.66       85.73     29.76 o
   2  13  11     1073.85      971.07     42.50 o
   3  13  11        6.28       14.40     23.96 o
  -2  14  11     3911.08     4066.25    100.83 o
  -1  14  11      123.14      107.12     18.38 o
   0  14  11     2895.66     2887.06     65.48 o
   1  14  11      102.33       87.95     27.40 o
   2  14  11     6449.66     6344.69    146.37 o
  -6   0  12     9541.79     9528.02    181.31 o
  -4   0  12     9901.92    10010.10    312.87 o
  -2   0  12    12824.71    12330.86    244.42 o
   0   0  12    16785.72    16601.65    297.67 o
   2   0  12     7096.85     7400.31    124.27 o
   4   0  12     9172.72     9214.12    186.29 o
   6   0  12     5719.84     5903.75    123.88 o
  -6   1  12      173.90      140.70     23.28 o
  -5   1  12       81.71       61.89     26.68 o
  -4   1  12      279.21      286.99     21.71 o
  -3   1  12      151.78      165.03     19.44 o
  -2   1  12      200.27      223.49     21.14 o
  -1   1  12     1295.58     1242.52     35.53 o
   0   1  12       44.55       49.67     18.01 o
   1   1  12      787.60      749.15     31.80 o
   2   1  12       84.69       85.75     16.53 o
   3   1  12        3.27       14.12     21.86 o
   4   1  12      547.56      573.96     37.28 o
   5   1  12      360.29      350.55     29.33 o
   6   1  12        1.16        0.47     25.76 o
  -6   2  12        0.31       53.04     20.49 o
  -5   2  12     7999.35     7698.14    160.33 o
  -4   2  12      227.58      230.92     22.96 o
  -3   2  12     9609.61     9125.64    112.80 o
  -2   2  12        0.25        6.90     15.06 o
  -1   2  12    14564.90    14484.76    113.81 o
   0   2  12       27.73       21.27     16.65 o
   1   2  12    13409.74    14388.92    200.75 o
   2   2  12       18.91       45.69     18.30 o
   3   2  12     7365.74     7672.43    286.05 o
   4   2  12      284.19      286.64     28.95 o
   5   2  12     6142.22     6006.48    147.87 o
   6   2  12       16.49       20.57     25.22 o
  -6   3  12       21.51       13.16     18.97 o
  -5   3  12      184.29      189.85     26.22 o
  -4   3  12        1.09       -4.66     17.49 o
  -3   3  12      548.33      511.41     31.23 o
  -2   3  12      771.73      792.00     32.54 o
  -1   3  12      120.56      106.57     16.18 o
   0   3  12     3159.84     3153.42     60.83 o
   1   3  12       70.87       55.92     16.36 o
   2   3  12      143.32      148.23     17.39 o
   3   3  12      158.78      190.82     41.61 o
   4   3  12     1215.85     1250.44     74.88 o
   5   3  12      479.77      437.68     48.38 o
   6   3  12     1188.22     1178.76     62.41 o
  -6   4  12     3587.77     3396.35     74.41 o
  -5   4  12       73.16       43.05     20.25 o
  -4   4  12     6909.18     6619.10    116.99 o
  -3   4  12       28.47       25.89     19.91 o
  -2   4  12     7839.62     7978.93    134.37 o
  -1   4  12       10.84       10.52     16.15 o
   0   4  12     5555.18     6637.58    128.20 o
   1   4  12      292.18      303.94     27.35 o
   2   4  12     7530.46     8692.47    133.92 o
   3   4  12       59.29       93.96     35.08 o
   4   4  12     4655.67     4769.25    140.59 o
   5   4  12      730.96      694.23     55.92 o
   6   4  12     1704.98     1773.04     74.34 o
  -6   5  12      302.98      308.40     37.76 o
  -5   5  12      177.81      182.32     22.93 o
  -4   5  12      214.79      224.80     21.17 o
  -3   5  12      124.79      127.15     23.70 o
  -2   5  12        3.24       16.20     21.16 o
  -1   5  12      600.64      630.18     34.62 o
   0   5  12      468.67      470.31     33.06 o
   1   5  12     1221.23     1231.04     47.00 o
   2   5  12       13.48       23.01     18.09 o
   3   5  12     1191.44     1195.01     42.93 o
   4   5  12     1389.28     1305.56     76.21 o
   5   5  12     1180.97     1188.60     69.04 o
  -5   6  12     2569.55     2481.00     66.02 o
  -4   6  12      219.91      168.94     18.30 o
  -3   6  12     2397.03     2479.54     72.94 o
  -2   6  12      770.55      849.32     48.15 o
  -1   6  12     2931.69     3770.49     76.76 o
   0   6  12       23.22       21.62     18.50 o
   2   6  12     1061.63     1034.92     41.65 o
   3   6  12     3108.43     3044.81     65.35 o
   4   6  12       24.22       34.29     31.16 o
   5   6  12     1331.66     1320.17     70.85 o
  -5   7  12       21.50       26.24     18.05 o
  -4   7  12      348.85      318.81     22.89 o
  -3   7  12        0.22       12.13     15.34 o
  -2   7  12      149.01      179.19     24.97 o
  -1   7  12        1.34       -0.39     15.14 o
   0   7  12      349.50      424.23     30.33 o
   1   7  12      117.17      122.96     20.87 o
   2   7  12     2195.67     2165.59     56.73 o
   3   7  12     1518.44     1522.07     46.74 o
   4   7  12      644.01      602.27     37.38 o
   5   7  12      365.22      348.41     41.07 o
  -5   8  12      125.41      139.91     28.65 o
  -4   8  12      281.02      295.61     20.80 o
  -3   8  12     1791.22     1830.76     47.15 o
  -1   8  12        4.91       62.57     22.00 o
   1   8  12     1392.34     1392.14     47.61 o
   2   8  12      227.07      226.05     23.20 o
   3   8  12     1065.55     1056.89     38.56 o
   4   8  12      642.22      598.67     29.76 o
   5   8  12      112.47       88.71     27.32 o
  -4   9  12      253.23      257.88     23.09 o
  -3   9  12        2.33       -8.09     14.26 o
  -2   9  12       32.33       11.96     26.13 o
  -1   9  12       15.02       22.44     26.96 o
   0   9  12        6.54        3.55     22.19 o
   1   9  12     1073.15     1120.62     52.91 o
   2   9  12      914.67      850.51     36.32 o
   3   9  12      417.34      378.67     24.44 o
   4   9  12      596.51      594.99     27.68 o
  -4  10  12      761.07      818.96     52.04 o
  -3  10  12      253.35      433.96     30.34 o
  -2  10  12      777.36      885.48     61.17 o
  -1  10  12     1184.69     1854.75     92.60 o
   0  10  12     1337.87     1237.99     76.65 o
   1  10  12        1.62       30.31     23.17 o
   2  10  12      537.66      551.95     34.64 o
   3  10  12      286.82      271.43     21.17 o
  -3  11  12       11.38        7.61     21.92 o
  -2  11  12        0.87       -8.03     17.19 o
  -1  11  12       12.33        8.31     17.46 o
   0  11  12       57.15       52.41     29.22 o
   1  11  12      244.15      251.84     40.46 o
   2  11  12        9.33       17.51     18.43 o
   3  11  12       10.26        8.99     24.36 o
  -2  12  12     2960.77     2954.08     96.38 o
  -1  12  12     2628.43     2561.47     97.10 o
   0  12  12      899.90      925.09     61.11 o
   1  12  12     1096.40     1107.50     65.24 o
   2  12  12      152.33      147.32     29.60 o
  -5   0  13       53.92       77.40     27.42 o
  -3   0  13      769.57      696.19     40.05 o
  -1   0  13      246.19      254.19     42.74 o
   1   0  13       96.05      151.47     24.75 o
   3   0  13     3260.71     3128.45    103.73 o
  -5   1  13      800.93      780.55     53.22 o
  -4   1  13      266.19      235.47     21.10 o
  -3   1  13     1737.43     1701.70     41.63 o
  -2   1  13      881.76      825.45     30.91 o
  -1   1  13      658.89      666.52     42.58 o
   0   1  13      315.15      343.19     26.54 o
   1   1  13      551.20      557.55     25.69 o
   2   1  13       92.80       90.58     15.65 o
   3   1  13     3400.99     3423.26    102.09 o
   4   1  13       11.34       14.89     17.77 o
  -5   2  13      107.35      100.44     26.81 o
  -4   2  13      210.87      198.74     26.55 o
  -3   2  13        6.73       11.58     17.63 o
  -2   2  13      150.63      146.59     17.01 o
  -1   2  13       17.76       13.49     20.12 o
   0   2  13      342.31      294.44     25.29 o
   1   2  13      171.84      152.95     17.14 o
   2   2  13     1164.59     1251.02     40.70 o
   3   2  13      111.15      164.55     23.55 o
   4   2  13     1378.19     1442.69     70.18 o
  -5   3  13       96.39      107.86     26.02 o
  -4   3  13     5138.90     4849.46     89.92 o
  -3   3  13      850.06      811.20     42.30 o
  -2   3  13     3828.83     3749.01    105.71 o
  -1   3  13       23.37        1.20     27.13 o
   0   3  13     1361.46     1329.46     55.98 o
   1   3  13       55.92       26.07     21.08 o
   2   3  13     5089.61     5042.02     96.67 o
   3   3  13     1649.20     1675.99     80.92 o
   4   3  13     2090.11     2170.22     85.48 o
  -4   4  13      455.24      464.06     30.70 o
  -3   4  13       12.67       25.32     18.93 o
  -2   4  13      311.81      297.17     39.55 o
  -1   4  13      284.16      332.35     48.38 o
   0   4  13      223.59      227.57     29.33 o
   1   4  13      234.01      440.95     35.91 o
   2   4  13      217.21      210.93     29.61 o
   3   4  13      227.36      274.56     39.42 o
   4   4  13       93.58      106.16     30.45 o
  -4   5  13        3.67        7.03     25.26 o
  -3   5  13     5280.15     5164.68    161.42 o
  -2   5  13     2504.68     2336.38     68.15 o
  -1   5  13     7021.94     6888.16    174.21 o
   0   5  13      181.08      191.34     28.51 o
   1   5  13     5720.30     5574.68    162.58 o
   2   5  13     2107.40     2023.88     69.66 o
   3   5  13     3250.74     3442.49    111.19 o
   4   5  13      672.24      672.03     51.83 o
  -4   6  13      207.85      221.68     33.71 o
  -3   6  13      755.45      742.48     38.57 o
  -2   6  13       88.78       72.79     20.33 o
  -1   6  13      593.13      563.60     55.80 o
   1   6  13      326.65      386.07     32.04 o
   2   6  13       31.99       39.61     21.81 o
   3   6  13      176.59      151.00     31.73 o
   4   6  13      970.35      977.73     56.17 o
  -3   7  13      320.41      338.09     27.54 o
  -2   7  13     4422.00     4251.84     86.09 o
  -1   7  13     3397.51     3221.57    114.57 o
   0   7  13     9276.27     9065.11    133.07 o
   1   7  13     1153.25     1097.77     87.12 o
   2   7  13     5757.15     5585.02     96.64 o
   3   7  13      724.69      705.39     51.90 o
  -3   8  13      453.47      433.18     39.63 o
  -2   8  13      120.61       92.70     19.59 o
   0   8  13      710.58      667.67     55.13 o
   1   8  13      607.04      654.54     39.18 o
   2   8  13     1050.45     1028.34     41.78 o
  -2   9  13     1295.15     1257.43     65.35 o
  -1   9  13     5067.21     4861.68    129.43 o
   0   9  13     1784.87     1767.44     79.54 o
   1   9  13     5934.97     5686.47     97.14 o
   2   9  13      680.13      655.88     51.57 o
   0  10  13       31.44       58.71     26.28 o
  -2   0  14     2476.16     2565.84     92.54 o
   0   0  14     2495.67     2662.19     96.39 o
   2   0  14     2256.00     2484.89     83.54 o
  -2   1  14      573.18      685.05     51.04 o
  -1   1  14     2165.41     2128.58     88.64 o
   0   1  14      988.23      895.70     58.76 o
   1   1  14     1378.70     1423.60     68.06 o
   2   1  14     1571.21     1651.73     69.36 o
  -2   2  14      180.30      185.71     35.09 o
  -1   2  14     1239.50     1348.64     71.03 o
   0   2  14       40.08       44.82     25.64 o
   1   2  14     2153.94     2326.23    108.44 o
   2   2  14       31.76       46.98     22.34 o
  -2   3  14     1273.30     1246.43     65.79 o
  -1   3  14      178.28      198.54     34.13 o
   0   3  14     3050.75     2984.85    101.48 o
   1   3  14       14.75       20.66     17.35 o
   2   3  14      329.67      351.14     36.98 o
  -2   4  14      143.42      128.88     27.62 o
  -1   4  14        0.73       11.97     24.04 o
   0   4  14     1670.78     1914.71     81.62 o
   1   4  14       32.08       38.67     20.90 o
   2   4  14     1035.14     1180.69     60.64 o
  -1   5  14     1439.30     1427.01     71.13 o
   0   5  14       26.93       29.96     23.17 o
   1   5  14      992.70      967.48     57.78 o
 
